# Supplementary material for: A Middle Pleistocene Denisovan molar from the Annamite Chain of northern Laos
Source: Nat Commun. 2022 May 17;13:2557. doi: 10.1038/s41467-022-29923-z (PMC9114389; doi:10.1038/s41467-022-29923-z)
Supplement: Supplementary file 5 — Supplementary Data 2 [file 41467_2022_29923_MOESM5_ESM.xlsx]

## Sheet: Faunal teeth measurements
Dimensions of complete teeth (Tam Ngu Hao 2)							Dimensions of teeth (range) of other Pleistocene sites
Specimen	Tooth type	Taxon	MD (mm)	BL (mm)			Site	Tooth type	Taxon	Range MD (N)	Range BL (N)
TNH2-99	upper P1	Sus sp. (S. scrofa)	9.18	4.18			Coc Muoi	lower p2	Sus scrofa	11.2-11.8 (3)	4.9-6.2 (3)
TNH2-98	upper P2	Sus sp. (S. scrofa)	9.08	4.03			Coc Muoi	lower p3	Sus scrofa	11.6-13.9 (13)	6.1-8.7 (13)
TNH2-103	upper P2	Sus sp. (S. scrofa)	13.3	7.62			Coc Muoi	lower p4	Sus scrofa	13.8-15.5 (11)	9.2-11.9 (11)
TNH2-124	upper P4	Sus sp. (S. scrofa)	12.05	14.15			Coc Muoi	lower m3	Sus scrofa	34.8-47.7 (20)	16-19.4 (20)
TNH2-106	lower p2	Sus sp. (S. scrofa)	12.41	5.74			Coc Muoi	Upper P1	Sus scrofa	10.5-12.7 (2)	4.2-7.9 (2)
TNH2-102	lower p3	Sus sp. (S. scrofa)	12.9	8.12			Coc Muoi	Upper P2	Sus scrofa	10-12.8 (5)	5.2-7.9 (5)
TNH2-104	lower p4	Sus sp. (S. scrofa)	13.2	7.54			Coc Muoi	Upper P4	Sus scrofa	11.1-14.2 (22)	12.5-15.9 (22)
TNH2-100	lower p4	Sus sp. (S. scrofa)	13.27	7.58			Coc Muoi	Upper M2	Sus scrofa	19.6-25.7 (22)	17.2-21.6 (22)
TNH2-101	lower p4	Sus sp. (S. scrofa)	15.07	10.92			Tam Hang	lower p2	Sus scrofa	11.5-12.9 (7)	5.6-9.1 (7)
TNH2-117	lower m3	Sus sp. (S. scrofa)	38.34	17.38			Tam Hang	lower p3	Sus scrofa	10.1-14.1 (13)	6.9-10.8 (13)
TNH2-126	upper M2	Sus sp. (S. scrofa)	19.1	16.2			Tam Hang	lower p4	Sus scrofa	13.9-16.6 (7)	10.2-11.9 (7)
TNH2-84	lower d3	Bos sp.	18.2	10.76			Tam Hang	lower m3	Sus scrofa	39.1-41.9 (4)	16.2-17.4 (4)
TNH2-61	lower p2	Bos sp.	15.7	10.7			Tam Hang	Upper P1	Sus scrofa	8.1-10.6 (5)	3.4-5.1 (5)
TNH2-79	lower p3	Bos sp.	23.66	13.49			Tam Hang	Upper P2	Sus scrofa	12.4-13.6 (5)	6.6-8.2 (5)
TNH2-73	upper M1/M2	Naemorhedus sp.	15.96	13.94			Tam Hang	Upper P4	Sus scrofa	11.8-14.3 (9)	13.6-16.6 (9)
TNH2-75	lower m1/m2	Naemorhedus sp.	13	7.64			Tam Hang	Upper M2	Sus scrofa	18.7-23.4 (6)	15.7-19.4 (6)
TNH2-76	lower m1/m2	Naemorhedus sp.	12.49	7.22			Nam Lot	lower p2	Sus scrofa	11.4-12 (4)	4.8-6 (4)
TNH2-95	upper M2	Naemorhedus sp.	15.66	10.3			Nam Lot	lower p3	Sus scrofa	14-14.9 (4)	7.8-8.9 (4)
TNH2-15	lower d2	small-sized cervid	9.2	4.45			Nam Lot	lower p4	Sus scrofa	15.2-17.9 (5)	11.1-12 (5)
TNH2-17	lower p2	small-sized cervid	7.85	4.49			Nam Lot	lower m3	Sus scrofa	40.8-43.5 (2)	17.3-18.5 (2)
TNH2-16	lower p3/p4	small-sized cervid	9.21	6.16			Nam Lot	Upper P2	Sus scrofa	12.1-13.3 (4)	7.1-9.8 (4)
TNH2-190	lower p3/p4	small-sized cervid	9.18	6.09			Nam Lot	Upper P4	Sus scrofa	12.9-15.1 (5)	14.8-16.2 (5)
TNH2-195	upper P2	small-sized cervid	10.05	9.2			Nam Lot	Upper M1/M2	Sus scrofa	19.4-24.3 (3)	15.8-20 (3)
TNH2-49	upper Pm	small-sized cervid	9.52	11.24			Duoi U'Oi	lower p2	Sus scrofa	11.6-12.3 (2)	5.9 (1)
TNH2-50	upper P4	small-sized cervid	9.02	11.94			Duoi U'Oi	lower p3	Sus scrofa	11.5-14.4 (14)	5.5-8.3 (14)
TNH2-194	upper P4	small-sized cervid	9.61	11.42			Duoi U'Oi	lower p4	Sus scrofa	13.6-16.4 (12)	9.8-11.7 (12)
TNH2-192	lower m1/m2	small-sized cervid	13.41	9.07			Duoi U'Oi	lower m3	Sus scrofa	30.6-46.8 (18)	16.4-20.3 (18)
TNH2-55	lower m3	small-sized cervid	17.36	9.24			Duoi U'Oi	Upper P1	Sus scrofa	7.3-9.8 (7)	3.1-4.2 (7)
TNH2-33	lower i1	medium-sized cervid	9.75	8.08			Duoi U'Oi	Upper P2	Sus scrofa	10.7-13.2 (2)	7.1-7.9 (2)
TNH2-32	upper D2	medium-sized cervid	14.25	10.46			Duoi U'Oi	Upper P4	Sus scrofa	12.6-14.4 (7)	11.3-15.7 (7)
TNH2-196	lower d4	medium-sized cervid	26.99	12.4			Duoi U'Oi	Upper M2	Sus scrofa	19.2-25.1 (16)	17.4-21 (16)
TNH2-74	lower i1	large-sized cervid	13.78	8.74			Tam Hay Marklot	lower p2	Sus scrofa	9.7-11.4 (4)	4.5-6.3 (4)
TNH2-189	lower d2	large-sized cervid	11.49	7.84			Tam Hay Marklot	lower p3	Sus scrofa	11.5-15.1 (18)	5.5-8.6 (18)
TNH2-38	lower d3	large-sized cervid	17.7	8.15			Tam Hay Marklot	lower p4	Sus scrofa	11.8-17.5 (21)	7.7-11.9 (21)
TNH2-37	upper D3	large-sized cervid	20.16	14.11			Tam Hay Marklot	lower m3	Sus scrofa	39.5-47.3 (8)	17.1-19.5 (8)
TNH2-31	lower p2	large-sized cervid	14.5	8.42			Tam Hay Marklot	Upper P2	Sus scrofa	12.2-13.1 (3)	7.3-7.5 (3)
TNH2-19	lower p3	large-sized cervid	16.27	9.6			Tam Hay Marklot	Upper P4	Sus scrofa	12.2-14.6 (16)	12.5-16.8 (16)
TNH2-84	lower p3	large-sized cervid	18.2	10.76			Tam Hay Marklot	Upper M2	Sus scrofa	19.7-26.6 (10)	17.1-22.5 (10)
TNH2-197	lower p4	large-sized cervid	17.57	10.35			Coc Muoi	lower p2	Bos sp.	12.2-15.6 (4)	10.1-11 (4)
TNH2-44	upper M	large-sized cervid	22.93	23			Tam Hang	lower p2	Bos sp.	12.8-15.4 (2)	9.6-10.5 (2)
TNH2-83	upper M	large-sized cervid	23.5	23.82			Nam Lot	lower p2	Bos sp.	12.2-15.3 (5)	9.6-11.8 (5)
TNH2-41	upper M	large-sized cervid	26.53	26.19			Coc Muoi	lower d2	Rusa unicolor	17.6-19.3 (2)	9-9.5 (2)
TNH2-177	lower m1/m2	Rhinoceros sp.	53.5	33.74			Coc Muoi	lower d3	Rusa unicolor	17.9-22.4 (8)	9.7-14.5 (8)
TNH2-22	pm	small-sized Carnivora	8.95	3.64			Coc Muoi	Lower p2	Rusa unicolor	13.1-14.2 (3)	8-8.3 (3)
TNH2-166	canine	small-sized felid	6.15	7.01			Coc Muoi	lower p3	Rusa unicolor	13.1-17.9 (16)	8-11.6 (16)
TNH2-155	upper M1	Ursus sp. (U. thibetanus)	19.77	15.42			Coc Muoi	lower p4	Rusa unicolor	15.8-19.9 (11)	10.4-12.5 (11)
TNH2-164	upper P3	Macaca sp.	6.05	7.04			Coc Muoi	upper M	Rusa unicolor	19.3-25.4 (27)	21.2-27.1 (27)
TNH2-162	upper M3	Macaca sp.	8.25	7.89			Tam Hay Marklot	lower d2	Rusa unicolor	14.5-14.9 (2)	6.1-7.6 (2)
TNH2-205	upper M1/M2	Macaca sp.	9.51	8.43			Tam Hay Marklot	lower d3	Rusa unicolor	24.2 (1)	10.8 (1)
TNH2-152	lower canine	Macaca sp.	7.34	6.61			Tam Hay Marklot	lower p2	Rusa unicolor	11.1-15.7 (12)	7.2-9.6 (12)
TNH2-167	lower p4	Macaca sp.	7.18	5.57			Tam Hay Marklot	lower p3	Rusa unicolor	15.4-20 (34)	8.2-10.6 (34)
TNH2-141	upper M	Hystrix sp.	9.2	8.53			Tam Hay Marklot	lower p4	Rusa unicolor	16.5-20.9 (31)	9.9-13 (31)
TNH2-142	upper M	Hystrix sp.	8.03	7.91			Tam Hay Marklot	upper M1	Rusa unicolor	18.3-20.3 (11)	20-23.5 (13)
TNH2-206	upper M	Hystrix sp.	8.52	7.93			Tam Hay Marklot	upper M2/M3	Rusa unicolor	20.6-25.8 (40)	21.6-27.7 (40)
TNH2-208	upper M	Hystrix sp.	7.06	6.3			Khok Sung	lower p3	Rusa unicolor	17.2 (1)	9.2 (1)
TNH2-147	lower p4	Hystrix sp.	9.42	7.61			Khok Sung	lower p4	Rusa unicolor	17.7 (1)	10.3-13.3 (2)
TNH2-207	lower p4	Hystrix sp.	9.5	7.77			Khok Sung	upper M1	Rusa unicolor	17. (1)	20.1 (1)
TNH2-144	lower pm/m	Hystrix sp.	8.43	8.03			Khok Sung	upper M2	Rusa unicolor	20.6-22.8 (2)	23-27 (2)
TNH2-143	lower molar	Hystrix sp.	11.88	8.67			Khok Sung	upper M3	Rusa unicolor	25.3 (1)	24.9 (1)
TNH2-146	lower molar	Hystrix sp.	8.61	7.63			Coc Muoi	lower d4	medium-sized cervid	24.4-25.7 (3)	11.6-12 (3)
							Tam Hay Marklot	lower d4	Rucervus eldii	24.8-27.8 (4)	10.6-12.1 (4)
							Coc Muoi	lower p2	Muntiacus sp.	8.8-10 (5)	5.1-5.1 (5)
							Coc Muoi	lower p3	Muntiacus sp.	8.7-10.3 (6)	4.9-6.7 (6)
							Coc Muoi	lower p4	Muntiacus sp.	10.4-12.9 (8)	6.4-7.9 (8)
							Coc Muoi	lower m1/m2	Muntiacus sp.	11.6-14.9 (19)	8.3-10.4 (19)
							Coc Muoi	lower m3	Muntiacus sp.	17-18.7 (5)	8.5-9.9 (5)
							Coc Muoi	upper P3/P4	Muntiacus sp.	8.1-10.2 (23)	8.7-14.1 (23)
							Tam Hang	lower p2	Muntiacus sp.	8.2 (1)	4.9 (1)
							Tam Hang	lower p3/p4	Muntiacus sp.	9.8-10.8 (3)	5.7-6.2 (3)
							Tam Hang	lower m1/m2	Muntiacus sp.	12.6-15.4 (9)	8.1-10.6 (9)
							Tam Hang	lower m3	Muntiacus sp.	17.8-20.7 (8)	8.5-9.3 (8)
							Tam Hang	upper P4	Muntiacus sp.	7.7-10 (7)	10.4-13 (7)
							Nam Lot	lower p2	Muntiacus sp.	8.7 (1)	5.4 (1)
							Nam Lot	lower p3	Muntiacus sp.	9 (1)	6.6 (1)
							Nam Lot	lower p3	Muntiacus sp.	10.9-12.3 (2)	6.4-6.6 (2)
							Nam Lot	lower m1/m2	Muntiacus sp.	12.3-14.2 (4)	8.1-9.8 (4)
							Nam Lot	lower m3	Muntiacus sp.	16.5 (1)	7.7 (1)
							Nam Lot	upper P4	Muntiacus sp.	8.6-9.1 (3)	10-11.7 (3)
							Coc Muoi	lower d2	Rhinoceros sondaicus	27-32 (10)	13.5-16 (11)	posterior width
							Coc Muoi	lower p3	Rhinoceros sondaicus	29.5-40 (14)	19-27 (14)	posterior width
							Coc Muoi	upper M1	Ursus thibetanus	17.7-18.3 (2)	14.1-14.6 (3)
							Duoi U'Oi	upper M1	Ursus thibetanus	15.1-18.1 (3)	10.6-13.6 (3)
							Yenchingkuo	upper M1	U. thibetanus kokeni	20.3 (1)	15.8 (1)

## Sheet: Hominin teeth measurements
Specimen	Tooth	Group	MD (mm)	BL (mm)
TNH2-1	M1	TNH2-1	13.2	11.3
KNM-ER 806C	M1	HE	14.2	12.5
KNM-ER 820	M1	HE	12.5	10.7
KNM-ER 820	M1	HE	12.5	10.6
KNM-ER 992A	M1	HE	12.5	10.9
KNM-ER 992B	M1	HE	12.7	10.9
KNM-WT 15000	M1	HE	11.9	11.1
KNM-WT 15000	M1	HE	12.2	10.9
Tighenif 1	M1	HE	13.2	12.5
Tighenif 2	M1	HE	14	13
Tighenif 3	M1	HE	12.3	12.5
OH 22	M1	HE	13.4	12
ZKD A1-1	M1	HE	12.2	10.6
ZKD A2-2	M1	HE	11.8	11.2
ZKD A3-56	M1	HE	12.5	12.6
ZKD B1-3	M1	HE	11.9	11.1
ZKD B3-9	M1	HE	13.6	12.6
ZKD C3-45	M1	HE	14.1	12.8
ZKD F1-5	M1	HE	13.4	12.2
ZKD G1-6	M1	HE	13.2	12.5
ZKD I1-PA87	M1	HE	9.9	10.1
ZKD K1-96	M1	HE	13	12.6
ZKD L4-309	M1	HE	13	11.7
ZKD O2-314	M1	HE	12.3	11.7
Sangiran 1b	M1	HE	12.5	13
Sangiran 7-20	M1	HE	12.2	11.5
Sb 8103	M1	HE	12.7	11.7
Ng 8503	M1	HE	12.7	11.6
Sangiran 22	M1	HE	12.6	12.6
Sangiran 22	M1	HE	12.6	12.4
MI92.1	M1	HE	12	11.6
NG92.2	M1	HE	11.2	10.8
ATD6-5 H1	M1	HA	12.2	11.8
ATD6-96 H7	M1	HA	10.5	11
ATD6-94	M1	HA	13	11.8
AT-1	M1	EMPH	11.4	11
AT-1	M1	EMPH	11.6	11.3
AT-2	M1	EMPH	11.7	10.6
AT-22	M1	EMPH	10.7	10.1
AT-101	M1	EMPH	10.8	10.3
AT-14	M1	EMPH	10.6	10.7
AT-1759	M1	EMPH	11	10
AT-21	M1	EMPH	12	11.4
AT-1957	M1	EMPH	11.8	11.6
AT-556	M1	EMPH	11	10
AT-141	M1	EMPH	11.3	10.2
AT-286	M1	EMPH	10.9	9.9
AT-272	M1	EMPH	10.7	9.7
AT-4147	M1	EMPH	11	10.7
AT-300	M1	EMPH	11.3	10.5
AT-1459	M1	EMPH	11.5	10.5
AT-2276	M1	EMPH	11.5	10.5
AT-2193	M1	EMPH	10.8	10
AT-285	M1	EMPH	11.4	10.3
AT-2779	M1	EMPH	11.3	10.2
AT-829	M1	EMPH	11.9	10.6
AT-943	M1	EMPH	12.1	10.4
AT-576	M1	EMPH	10.4	9.6
AT-3175	M1	EMPH	12.1	11.1
AT-4318	M1	EMPH	12.2	11
AT-888	M1	EMPH	10.4	10
AT-888	M1	EMPH	10.3	10
AT-605	M1	EMPH	11.4	10.8
AT-605	M1	EMPH	11.7	10.7
AT-607	M1	EMPH	11.1	10.5
AT-607	M1	EMPH	10.8	10.4
AT-1458	M1	EMPH	10.7	10
AT-2438	M1	EMPH	11.1	10.1
AT-3934	M1	EMPH	11.5	10.3
AT-3933	M1	EMPH	11.5	10.5
AT-1775	M1	EMPH	10.3	9.5
AT-561	M1	EMPH	10.6	10.1
AT-792	M1	EMPH	10.9	11
AT-792	M1	EMPH	11.2	11
AT-950	M1	EMPH	11.7	10.9
AT-950	M1	EMPH	11.5	10.9
Xiahe 1	M1	AMPH	15.1	12.5
HLD 6	M1	AMPH	13	11.1
HLD 6	M1	AMPH	12.5	10.9
Krapina 80	M1	NEA	12.7	11.5
Krapina 105	M1	NEA	13.6	12.5
Krapina D-D	M1	NEA	11.6	10.7
Krapina F-H	M1	NEA	11.7	10.9
Krapina F-H	M1	NEA	12	10.8
Krapina MND C	M1	NEA	12.5	12.2
Krapina MND E	M1	NEA	13	12.1
Krapina MND E	M1	NEA	12.8	12.1
Krapina MND G	M1	NEA	12.5	11.5
Krapina MND J	M1	NEA	11.8	11.1
Krapina MND M	M1	NEA	12.9	12
Krapina MND P	M1	NEA	12.1	10.8
Krapina MND Q	M1	NEA	13.4	11.3
Krapina N-N	M1	NEA	11.4	11.1
Krapina R64 = MND L	M1	NEA	13.6	12.9
La Quina 9	M1	NEA	11.7	11.6
Montgaudier	M1	NEA	11.2	10.2
Amud 1	M1	NEA	11	10.8
Amud 1	M1	NEA	10.9	10.8
Kebara 2	M1	NEA	10.8	10.9
Kebara 2	M1	NEA	10.9	11.1
Fossellone 3	M1	NEA	10.8	9.7
Shanidar 1	M1	NEA	10.5	10.4
Shanidar 1	M1	NEA	10.5	10
Shanidar 2	M1	NEA	11.2	11.1
Shanidar 2	M1	NEA	11.6	10.9
Qafzeh	M1	UPMH	12.6	12.3
Mladec	M1	UPMH	10	11.4
Mladec	M1	UPMH	11	11.5
Mladec	M1	UPMH	11	11
Mladec	M1	UPMH	11.1	10
Pavlov	M1	UPMH	11	10
Pavlov	M1	UPMH	11	9.9
Predmost	M1	UPMH	11.8	11
Predmost	M1	UPMH	10.3	10
Predmost	M1	UPMH	10.5	10.8
Predmost	M1	UPMH	10.5	11
Predmost	M1	UPMH	11.4	10.5
Predmost	M1	UPMH	12	10
Predmost	M1	UPMH	10	10.5
Predmost	M1	UPMH	12	10.9
Predmost	M1	UPMH	11.8	11.1
Predmost	M1	UPMH	11	10.4
Predmost	M1	UPMH	11.5	10.5
Predmost	M1	UPMH	12.5	11.4
Predmost	M1	UPMH	11.8	11.5
Predmost	M1	UPMH	13	11.5
Predmost	M1	UPMH	12.8	11.8
Predmost	M1	UPMH	12.5	11
Predmost	M1	UPMH	12.3	11.2
Predmost	M1	UPMH	12.5	11.8
Predmost	M1	UPMH	12.5	12
Predmost	M1	UPMH	12	11.4
Predmost	M1	UPMH	11.2	10.2
Predmost	M1	UPMH	11	10.2
Predmost	M1	UPMH	11.5	11
Predmost	M1	UPMH	12	11.2
Abri Pataud	M1	UPMH	12	11.7
Abri Pataud	M1	UPMH	11.9	11.6
Cap Blanc	M1	UPMH	10.4	10.3
Cap Blanc	M1	UPMH	10.3	10.1
Les Rois	M1	UPMH	11.4	11.1
Les Rois	M1	UPMH	11.5	11.2
Les Rois	M1	UPMH	11.5	10.5
Les Rois	M1	UPMH	11	10.4
Les Vachons	M1	UPMH	11.8	12
Grotte de la Balauzière	M1	UPMH	10.6	10.5
Grotte de la Balauzière	M1	UPMH	11	9
Grotte de la Balauzière	M1	UPMH	10.5	9
Grotte de la Balauzière	M1	UPMH	10.1	10
Mas d'Azil	M1	UPMH	11	10.2
Mas d'Azil	M1	UPMH	10.7	10
Madeleine	M1	UPMH	12.2	11.7
Saint. Germain La Rivière	M1	UPMH	11.4	10.7
Saint. Germain La Rivière	M1	UPMH	11.5	10.8
Saint. Germain La Rivière	M1	UPMH	10.7	11
Saint. Germain La Rivière	M1	UPMH	10.4	10.5
Arene Candide	M1	UPMH	12	11.2
Arene Candide	M1	UPMH	11.1	10.8
Arene Candide	M1	UPMH	11.3	10.5
Arene Candide	M1	UPMH	12	11.5
Arene Candide	M1	UPMH	11.3	11
Arene Candide	M1	UPMH	11	10.9
Arene Candide	M1	UPMH	11.5	11
Arene Candide	M1	UPMH	11.5	10.8
Barma Grande	M1	UPMH	11.9	11.4
Barma Grande	M1	UPMH	11.7	11.5
Barma Grande	M1	UPMH	11.9	11.2
Barma Grande	M1	UPMH	11.3	10.8
Barma Grande	M1	UPMH	11.5	10.9
Grotte des Enfants	M1	UPMH	12.5	11.2
Grotte des Enfants	M1	UPMH	12.2	11.1
Paglicci	M1	UPMH	11.7	10.6
Paglicci	M1	UPMH	11.6	10.8
Paglicci	M1	UPMH	12.6	11
Romanelli	M1	UPMH	9.8	8.3
Romanelli	M1	UPMH	11.5	11.1
Romito	M1	UPMH	10.6	10.9
Romito	M1	UPMH	10.9	10.9
Romito	M1	UPMH	11.8	11.7
Romito	M1	UPMH	11.8	12
Romito	M1	UPMH	11.5	11.3
Romito	M1	UPMH	11.6	11.6
Romito	M1	UPMH	11.5	11.7
Romito	M1	UPMH	11.7	10.6
Henriksholm Bøgebakken	M1	HH	13.3	12.5
Henriksholm Bøgebakken	M1	HH	10.9	10.3
Henriksholm Bøgebakken	M1	HH	10.4	10.2
Henriksholm Bøgebakken	M1	HH	11.7	10.9
Henriksholm Bøgebakken	M1	HH	11.4	10.9
Henriksholm Bøgebakken	M1	HH	10.6	11.6
Henriksholm Bøgebakken	M1	HH	10.9	11.4
Henriksholm Bøgebakken	M1	HH	11.2	11
Henriksholm Bøgebakken	M1	HH	11.2	11.1
Henriksholm Bøgebakken	M1	HH	11.8	10.7
Henriksholm Bøgebakken	M1	HH	11.4	11.3
Henriksholm Bøgebakken	M1	HH	11.3	11.4
Sejrø	M1	HH	11.2	10.4
Sejrø	M1	HH	11	10.5
Korsør Nor	M1	HH	12.9	11.9
Hoëdic	M1	HH	11.6	10.8
Hoëdic	M1	HH	11.5	11
Hoëdic	M1	HH	11.6	10.8
Hoëdic	M1	HH	11.5	11.2
Hoëdic	M1	HH	11.4	11.1
Hoëdic	M1	HH	10.8	10.9
Hoëdic	M1	HH	12.4	11.3
Hoëdic	M1	HH	12.3	11.4
Mas d'Azil	M1	HH	11	10.2
Mas d'Azil	M1	HH	10.7	10
Téviec	M1	HH	11.3	10.7
Téviec	M1	HH	11.4	10.8
Téviec	M1	HH	10.8	10.8
Téviec	M1	HH	11	10.8
Téviec	M1	HH	11	10.7
Téviec	M1	HH	10.5	10.9
Téviec	M1	HH	11.5	11.6
Téviec	M1	HH	11.6	11.2
Téviec	M1	HH	11.6	11.4
Téviec	M1	HH	11.6	10.9
Téviec	M1	HH	11	11
Téviec	M1	HH	10.5	11
Téviec	M1	HH	11.3	10.9
Téviec	M1	HH	11.3	10.6
Téviec	M1	HH	10.5	10
Téviec	M1	HH	10.7	10.3
Téviec	M1	HH	12.1	11.3
Téviec	M1	HH	12.1	11.3
Ofnet	M1	HH	11	10.7
Ofnet	M1	HH	11.1	10.6
Ofnet	M1	HH	12	10.7
Ofnet	M1	HH	11.2	10.3
Ofnet	M1	HH	10.9	10.5
Ofnet	M1	HH	11.3	11.6
Ofnet	M1	HH	11	11.8
Ofnet	M1	HH	11.2	10.5
Ofnet	M1	HH	11.3	10.7
Ofnet	M1	HH	11.3	10.8
Ofnet	M1	HH	11	10.9
Ofnet	M1	HH	11	10.7
Ofnet	M1	HH	11.2	10.7
Ofnet	M1	HH	10.7	10.6
Ofnet	M1	HH	10.8	10.2
Ofnet	M1	HH	10.7	10.7
Ofnet	M1	HH	10.5	10.4
Ofnet	M1	HH	11.2	11
Ofnet	M1	HH	10.7	11.1
Ofnet	M1	HH	12.1	11.5
Ofnet	M1	HH	12.5	11.8
Ofnet	M1	HH	11.2	10.6
Ofnet	M1	HH	11.1	10.5
Ofnet	M1	HH	10.8	10.2
Ofnet	M1	HH	11.4	11.4
Muge Moita	M1	HH	11.2	11.3
Muge Moita	M1	HH	11.9	10.8
Muge Moita	M1	HH	11.1	10.8
Muge Moita	M1	HH	11	10.8
Muge Moita	M1	HH	10.7	11
Muge Moita	M1	HH	11.7	11.4
Muge Moita	M1	HH	11.6	11.4
Muge Moita	M1	HH	12.3	11.4
Muge Moita	M1	HH	11.7	11.1
Muge Moita	M1	HH	11.7	11.1
Muge Moita	M1	HH	10.2	10.3
Muge Moita	M1	HH	10.5	10.2
Muge Moita	M1	HH	10.8	10.8
Muge Moita	M1	HH	10.9	10.8
Muge Moita	M1	HH	11.4	11.2
Muge Moita	M1	HH	11.1	11.2
Muge Moita	M1	HH	12	11.6
Muge Moita	M1	HH	12.4	11.5
Muge Moita	M1	HH	12.5	11.6
Muge Moita	M1	HH	12.1	11.3
Muge Moita	M1	HH	11	10.5
Muge Moita	M1	HH	11.3	10.5
Muge Moita	M1	HH	12	11
Muge Moita	M1	HH	11.9	11.1
Muge Moita	M1	HH	11.8	11.8
Muge Moita	M1	HH	11.3	10.9
Muge Moita	M1	HH	11.8	11.2
Muge Moita	M1	HH	11.8	11
Muge Arruda	M1	HH	11.3	10.9
Muge Arruda	M1	HH	11	10.8
Muge Arruda	M1	HH	10.6	10.9
Muge Arruda	M1	HH	11.7	12
Muge Arruda	M1	HH	11.4	10.6
Muge Arruda	M1	HH	11.3	10.7
Muge Arruda	M1	HH	11.6	10.4
Muge Arruda	M1	HH	11.8	10.5
Muge Arruda	M1	HH	12	11
Muge Arruda	M1	HH	11.2	10.9
Muge Arruda	M1	HH	11.9	11.2
Muge Arruda	M1	HH	11.6	11.4
Muge Arruda	M1	HH	11.3	11.3
Muge Arruda	M1	HH	11.4	10.9
Muge Arruda	M1	HH	11.1	11.4
Muge Arruda	M1	HH	11	10.8
Muge Arruda	M1	HH	12.1	11.2
Muge Arruda	M1	HH	11.2	10.5
Muge Arruda	M1	HH	10.9	10.6
Muge Arruda	M1	HH	12.2	11
Muge Arruda	M1	HH	12.4	11
Muge Arruda	M1	HH	12	11
Muge Arruda	M1	HH	11.7	10.7
Muge Arruda	M1	HH	11.7	10.8
Muge Arruda	M1	HH	12.3	11.7
Muge Arruda	M1	HH	12.3	11.5
Muge Arruda	M1	HH	11.4	10.9
Muge Arruda	M1	HH	11.2	10.1
Muge Arruda	M1	HH	11.3	10.1
Muge Arruda	M1	HH	11.5	10.6
Muge Arruda	M1	HH	11.5	10.6
Muge Arruda	M1	HH	11.3	11.5
Muge Arruda	M1	HH	11.2	11.1
Muge Arruda	M1	HH	12.2	11.6
Muge Arruda	M1	HH	12	11.3
Muge Arruda	M1	HH	10.3	11
Muge Arruda	M1	HH	11	10.2
Muge Arruda	M1	HH	11.1	10.7
Bäckaskog	M1	HH	11.5	10.9
Bäckaskog	M1	HH	11.4	11
Skateholm 1	M1	HH	10.6	10.8
Skateholm 1	M1	HH	11.9	10.4
Skateholm 1	M1	HH	11.5	10.5
Skateholm 1	M1	HH	10.3	11.1
Skateholm 1	M1	HH	10.6	10.9
Skateholm 1	M1	HH	11.6	10.8
Skateholm 1	M1	HH	11.8	11
Skateholm 1	M1	HH	10.5	10.4
Skateholm 1	M1	HH	11.2	11.1
Skateholm 1	M1	HH	10.7	11.3
Skateholm 1	M1	HH	11.1	10.6
Skateholm 1	M1	HH	12	10.6
Skateholm 1	M1	HH	12.4	11.7
Skateholm 1	M1	HH	11.7	11.7
Skateholm 1	M1	HH	12.7	11.2
Skateholm 1	M1	HH	12.6	11.6
Skateholm 1	M1	HH	10.4	10.4
Skateholm 1	M1	HH	10.7	10.4
Skateholm 1	M1	HH	11.9	10.9
Skateholm 1	M1	HH	11.9	11.2
Skateholm 2	M1	HH	12.4	11.4
Skateholm 2	M1	HH	12.1	11.5
Skateholm 2	M1	HH	12.7	12.3
Skateholm 2	M1	HH	12.5	12.2
Skateholm 2	M1	HH	11	10.3
Skateholm 2	M1	HH	10.8	10.5
Skateholm 2	M1	HH	10.9	11.5
Skateholm 2	M1	HH	12.5	11.7
Skateholm 2	M1	HH	10.9	10.4
Skateholm 2	M1	HH	11.9	11.6
Skateholm 2	M1	HH	12	11.4
Skateholm 2	M1	HH	12.9	11.5
Skateholm 2	M1	HH	12.9	12.2
Avelines Hole	M1	HH	10.5	10.6
Avelines Hole	M1	HH	10.2	10.4
McArthur Cave	M1	HH	9.7	10.2
McArthur Cave	M1	HH	10.7	10.4
McArthur Cave	M1	HH	10.7	10.2
TNH2-1	M2	TNH2-1	13.2	11.3
ZKD A2-2	M2	HE	11.9	11.4
ZKD B1-63	M2	HE	12.8	11.1
ZKD B4-75	M2	HE	13.1	11.5
ZKD D1-43	M2	HE	12.1	12
ZKD G1-6	M2	HE	12.5	12.7
ZKD K1-96	M2	HE	12.6	12.6
ZKD M3-310	M2	HE	11.3	11.5
ZKD AN-518	M2	HE	12.3	11.8
KNM-ER 806B	M2	HE	15.2	13.1
KNM-ER 992A	M2	HE	13.6	12.3
KNM-ER 992B	M2	HE	13	12.2
KNM-ER 1808G	M2	HE	13.6	12
KNM-WT 15000	M2	HE	12.4	11.4
KNM-WT 15000	M2	HE	12.2	11.5
OH 22	M2	HE	13	11.7
Tighenif 1	M2	HE	13	13.2
Tighenif 2	M2	HE	14	13.5
Tighenif 3	M2	HE	12.3	12.2
Sangiran 1b	M2	HE	13	13
Sangiran 7-64	M2	HE	13.3	12.5
Sangiran 7-65	M2	HE	13.6	13.1
Sangiran 24	M2	HE	12.5	11.2
Sangiran 37	M2	HE	12.3	11.7
Ardjuna 8	M2	HE	11.7	10.1
Sb 8103	M2	HE	13.3	11.8
Ng 8503	M2	HE	13.5	12.5
Sangiran 22	M2	HE	13.6	13.2
Sangiran 22	M2	HE	13.8	12.9
NG0802.2	M2	HE	11.3	10.7
NG0802.3	M2	HE	10.8	10.1
NG92.1	M2	HE	10.5	10.2
NG92.3	M2	HE	11.8	11
NG92.4	M2	HE	10.1	9.5
NG92.D6 ZE 57s/d 76	M2	HE	11	10.8
PCG09_KII_Z1.37	M2	HE	10.1	10
ATD6-5 H1	M2	HA	13.5	12
ATD6-96	M2	HA	12.3	11
ATD6-113	M2	HA	13	11.6
ATD6-144	M2	HA	13.8	11.6
AT-1	M2	EMPH	11.4	10.3
AT-1	M2	EMPH	11.4	10.8
AT-3179	M2	EMPH	11.4	10.5
AT-142	M2	EMPH	11.5	10.4
AT-273	M2	EMPH	10.8	9.6
AT-271	M2	EMPH	10.6	9.7
AT-793 + AT-250	M2	EMPH	10.7	10.4
AT-793 + AT-250	M2	EMPH	11	10.5
AT-75	M2	EMPH	10.8	9.9
AT-1957	M2	EMPH	11.6	11.5
AT-169	M2	EMPH	10.8	10.6
AT-557	M2	EMPH	10.4	9.6
AT-1761	M2	EMPH	10.5	9.6
AT-4147	M2	EMPH	11.4	11
AT-300	M2	EMPH	11.5	10.6
AT-11	M2	EMPH	10.7	10
AT-2272	M2	EMPH	11	10
AT-284	M2	EMPH	10.9	9.8
AT-2193	M2	EMPH	10.1	9.6
AT-2763	M2	EMPH	11.1	10.2
AT-941	M2	EMPH	11.9	11
AT-1752	M2	EMPH	11.8	11
AT-505 + AT-604	M2	EMPH	9.4	8.4
AT-505 + AT-604	M2	EMPH	10	8.6
AT-946	M2	EMPH	12.1	11
AT-3890	M2	EMPH	12.2	10.9
AT-888	M2	EMPH	10.5	9.9
AT-888	M2	EMPH	10.5	10.1
AT-605	M2	EMPH	11.4	10.8
AT-605	M2	EMPH	11.4	10.7
AT-607	M2	EMPH	11.1	10.3
AT-607	M2	EMPH	11	10.4
AT-2396	M2	EMPH	10.7	9.7
AT-2438	M2	EMPH	10.6	9
AT-3889	M2	EMPH	11.5	10
AT-2270	M2	EMPH	11	10
AT-1756	M2	EMPH	10.9	10
AT-3176	M2	EMPH	11.6	11
AT-792	M2	EMPH	11	11
AT-950	M2	EMPH	11.1	10.5
AT-950	M2	EMPH	11.3	10.2
Xiahe 1	M2	AMPH	14.5	14.1
Penghu 1	M2	AMPH	14.2	13.4
HLD 1	M2	AMPH	13.5	12
HLD 6	M2	AMPH	12	9.8
HLD 6	M2	AMPH	12.4	10.2
Krapina 6	M2	NEA	12.35	11
Krapina 86	M2	NEA	13.1	11.1
Krapina 107	M2	NEA	14	12.2
Krapina D/D	M2	NEA	11.5	9.8
Krapina F/H	M2	NEA	11.85	11.4
Krapina F/H	M2	NEA	11.95	11.4
Krapina MND C	M2	NEA	13.1	12.25
Krapina MND E	M2	NEA	12.9	11.7
Krapina MND E	M2	NEA	13.3	11.65
Krapina MND G	M2	NEA	12.4	11.55
Krapina MND J	M2	NEA	12.2	11.5
Krapina MND M	M2	NEA	12.65	11.3
Krapina N/N	M2	NEA	12.3	11.5
Krapina R64 = MND L	M2	NEA	13.9	12.4
Amud 1	M2	NEA	11.3	10.3
Amud 1	M2	NEA	10.5	10.8
Grotte Boccard (GB 78 B13 C65 66)	M2	NEA	11.74	11.38
La Quina 9	M2	NEA	12.3	12.2
Fosselone 3	M2	NEA	11.5	10
Kebara 2	M2	NEA	11.1	10.7
Kebara 2	M2	NEA	11.3	10.9
Shovakh 1	M2	NEA	11.6	10.9
Shanidar 1	M2	NEA	11	11
Shanidar 1	M2	NEA	10.9	10.8
Shanidar 2	M2	NEA	11.6	11.2
Shanidar 2	M2	NEA	12	11.3
Shanidar 6	M2	NEA	12.6	11.8
Qafzeh 7	M2	UPMH	10.7	11.5
Qafzeh 7	M2	UPMH	11.1	11.4
Qafzeh 8	M2	UPMH	11.1	11.3
Qafzeh 9	M2	UPMH	12	11.8
Qafzeh 9	M2	UPMH	12	12.4
Mladec	M2	UPMH	12	12
Mladec	M2	UPMH	11.9	12
Mladec	M2	UPMH	10	10
Mladec	M2	UPMH	10	10
Pavlov	M2	UPMH	11.1	10.6
Pavlov	M2	UPMH	11.8	10.7
Predmost	M2	UPMH	9.5	10
Predmost	M2	UPMH	9.2	10
Predmost	M2	UPMH	9.8	10.3
Predmost	M2	UPMH	11	10
Predmost	M2	UPMH	10.8	10.2
Predmost	M2	UPMH	9.5	10
Predmost	M2	UPMH	11.9	10.88
Predmost	M2	UPMH	12.32	11.12
Predmost	M2	UPMH	11	10
Predmost	M2	UPMH	11.8	11.5
Predmost	M2	UPMH	12.8	11.6
Predmost	M2	UPMH	12.8	12.4
Predmost	M2	UPMH	12	12
Predmost	M2	UPMH	12.5	12
Predmost	M2	UPMH	11	10.8
Predmost	M2	UPMH	11.4	10
Predmost	M2	UPMH	10.4	9.9
Predmost	M2	UPMH	10.5	10.2
Predmost	M2	UPMH	10.4	10.6
Predmost	M2	UPMH	11	10.7
Abri Pataud	M2	UPMH	11.49	11.96
Abri Pataud	M2	UPMH	12.05	12.27
Cap Blanc	M2	UPMH	9.5	9.6
Cap Blanc	M2	UPMH	9.6	9.9
Les Rois	M2	UPMH	10.9	10.9
Les Rois	M2	UPMH	11.8	10.1
Les Rois	M2	UPMH	10.5	9.9
Les Rois	M2	UPMH	11.5	10.9
Les Vachons	M2	UPMH	11.9	11.4
Mas d'Azil	M2	UPMH	12	10.4
Madeleine	M2	UPMH	10.71	11.47
Saint. Germain La Rivière	M2	UPMH	10.42	9.34
Saint. Germain La Rivière	M2	UPMH	12.1	11.3
Saint. Germain La Rivière	M2	UPMH	11.39	9.99
Arene Candide	M2	UPMH	11.4	11.3
Arene Candide	M2	UPMH	11.1	10.3
Arene Candide	M2	UPMH	10.9	10.8
Arene Candide	M2	UPMH	10.5	10.8
Arene Candide	M2	UPMH	10.7	11
Arene Candide	M2	UPMH	11.3	11.1
Arene Candide	M2	UPMH	11.2	11.4
Arene Candide	M2	UPMH	10.3	10.5
Arene Candide	M2	UPMH	10.5	10.5
Arene Candide	M2	UPMH	11.1	10.4
Arene Candide	M2	UPMH	10.9	10.4
Barma Grande	M2	UPMH	11.7	11.3
Barma Grande	M2	UPMH	11.6	11.1
Barma Grande	M2	UPMH	11.4	11.3
Barma Grande	M2	UPMH	10.4	10.2
Barma Grande	M2	UPMH	10.4	10.3
Grotte des Enfants	M2	UPMH	10.9	10.6
Grotte des Enfants	M2	UPMH	11.1	10.3
Grotte des Enfants	M2	UPMH	12.1	11.1
Grotte des Enfants	M2	UPMH	12.6	11
Paglicci	M2	UPMH	10.7	10.4
Paglicci	M2	UPMH	10.5	10
Paglicci	M2	UPMH	11.58	10.59
Paglicci	M2	UPMH	10.4	10
Romanelli	M2	UPMH	9.4	8.2
Romanelli	M2	UPMH	9.8	8.3
Romanelli	M2	UPMH	10.5	10.8
Romito	M2	UPMH	10	10.4
Romito	M2	UPMH	10.4	10.8
Romito	M2	UPMH	11.1	10.8
Romito	M2	UPMH	10.7	10.8
Romito	M2	UPMH	11.3	11.3
Romito	M2	UPMH	10	10.5
Romito	M2	UPMH	9.9	10.8
Romito	M2	UPMH	10.3	10.3
Henriksholm Bøgebakken	M2	HH	12.45	11.55
Henriksholm Bøgebakken	M2	HH	9.85	9.75
Henriksholm Bøgebakken	M2	HH	12.03	11.23
Henriksholm Bøgebakken	M2	HH	11.64	11.29
Henriksholm Bøgebakken	M2	HH	9.2	9.1
Henriksholm Bøgebakken	M2	HH	10.37	10.26
Henriksholm Bøgebakken	M2	HH	10.81	10.37
Henriksholm Bøgebakken	M2	HH	10.3	10.9
Henriksholm Bøgebakken	M2	HH	10.3	10.6
Henriksholm Bøgebakken	M2	HH	10.3	10.2
Henriksholm Bøgebakken	M2	HH	10.4	10.4
Henriksholm Bøgebakken	M2	HH	10.66	10.7
Henriksholm Bøgebakken	M2	HH	10.56	10.51
Henriksholm Bøgebakken	M2	HH	11.6	11.3
Henriksholm Bøgebakken	M2	HH	11.3	10.7
Vedbaek	M2	HH	10.7	11.2
Vedbaek	M2	HH	10.77	11
Sejrø	M2	HH	10.45	10.31
Sejrø	M2	HH	10.49	10.57
Korsør Nor	M2	HH	11.4	11.3
Hoëdic	M2	HH	11.18	11.08
Hoëdic	M2	HH	10.81	11.15
Hoëdic	M2	HH	10.2	10.48
Hoëdic	M2	HH	11	10.82
Hoëdic	M2	HH	10.91	10.85
Hoëdic	M2	HH	11.22	10.46
Hoëdic	M2	HH	10.43	10.46
Hoëdic	M2	HH	11.57	11.23
Hoëdic	M2	HH	11.49	11.29
Hoëdic	M2	HH	11.14	10.81
Hoëdic	M2	HH	10.81	10.72
Hoëdic	M2	HH	10.52	10.7
Hoëdic	M2	HH	10.4	10.68
Hoëdic	M2	HH	10.78	11.07
Hoëdic	M2	HH	10.79	10.91
Mas d'Azil	M2	HH	12	10.4
Téviec	M2	HH	9.8	10.1
Téviec	M2	HH	10.1	9.8
Téviec	M2	HH	10.22	10.39
Téviec	M2	HH	10.08	10.48
Téviec	M2	HH	10.4	10.6
Téviec	M2	HH	10.16	10.57
Téviec	M2	HH	11	10.75
Téviec	M2	HH	10.95	10.57
Téviec	M2	HH	9.67	9.96
Téviec	M2	HH	10.42	10.76
Téviec	M2	HH	9.74	9.95
Téviec	M2	HH	10.22	10.18
Téviec	M2	HH	9.7	10
Téviec	M2	HH	9.5	10.1
Téviec	M2	HH	11.55	11.37
Téviec	M2	HH	11.29	11.36
Ofnet	M2	HH	10.35	9.87
Ofnet	M2	HH	10.23	10.34
Ofnet	M2	HH	10.17	10.53
Ofnet	M2	HH	10.16	10.92
Ofnet	M2	HH	10.19	11
Ofnet	M2	HH	10.15	9.92
Ofnet	M2	HH	10.08	9.76
Ofnet	M2	HH	9.9	9.8
Ofnet	M2	HH	9.6	9.71
Ofnet	M2	HH	10.24	10.17
Ofnet	M2	HH	10.6	9.79
Ofnet	M2	HH	10.47	10.07
Ofnet	M2	HH	10.16	9.43
Ofnet	M2	HH	9.76	9.82
Ofnet	M2	HH	9.89	10.08
Ofnet	M2	HH	10.26	10.08
Ofnet	M2	HH	9.94	9.79
Ofnet	M2	HH	10.65	10.47
Ofnet	M2	HH	10.48	10.34
Ofnet	M2	HH	10.51	10.99
Ofnet	M2	HH	10.56	11
Ofnet	M2	HH	11.63	10.98
Muge Moita	M2	HH	10.95	10.54
Muge Moita	M2	HH	11.19	10.48
Muge Moita	M2	HH	11.37	10.17
Muge Moita	M2	HH	10.81	11.08
Muge Moita	M2	HH	10.75	10.83
Muge Moita	M2	HH	10.33	10.18
Muge Moita	M2	HH	11.39	10.77
Muge Moita	M2	HH	10.8	11.11
Muge Moita	M2	HH	10.95	10.39
Muge Moita	M2	HH	10.98	11.33
Muge Moita	M2	HH	10.7	10.8
Muge Moita	M2	HH	11.2	10.8
Muge Moita	M2	HH	10.36	10.12
Muge Moita	M2	HH	10.84	10.22
Muge Moita	M2	HH	10.59	10.7
Muge Moita	M2	HH	10.64	10.74
Muge Moita	M2	HH	10.23	10.49
Muge Moita	M2	HH	10	10.64
Muge Moita	M2	HH	10.95	10.39
Muge Moita	M2	HH	11.02	10.57
Muge Moita	M2	HH	11.67	10.4
Muge Moita	M2	HH	10.91	10.6
Muge Moita	M2	HH	11.39	10.83
Muge Moita	M2	HH	11.15	10.79
Muge Moita	M2	HH	11.04	10.3
Muge Moita	M2	HH	11.04	10.64
Muge Moita	M2	HH	10.76	10.35
Muge Moita	M2	HH	10.76	10.25
Muge Moita	M2	HH	11.47	10.64
Muge Moita	M2	HH	11.17	10.31
Muge Moita	M2	HH	11.16	10.48
Muge Moita	M2	HH	10.23	9.74
Muge Moita	M2	HH	10.18	9.54
Muge Moita	M2	HH	10.98	11.32
Muge Moita	M2	HH	10.98	11.09
Muge Moita	M2	HH	10.4	9.97
Muge Arruda	M2	HH	10.29	9.76
Muge Arruda	M2	HH	10.51	10.13
Muge Arruda	M2	HH	10.52	10.56
Muge Arruda	M2	HH	11.04	11.22
Muge Arruda	M2	HH	11.23	10.89
Muge Arruda	M2	HH	11.29	10.52
Muge Arruda	M2	HH	10.96	10.36
Muge Arruda	M2	HH	10.63	10.14
Muge Arruda	M2	HH	10.56	10.26
Muge Arruda	M2	HH	10.58	10.77
Muge Arruda	M2	HH	10.77	10.88
Muge Arruda	M2	HH	11.06	10.73
Muge Arruda	M2	HH	11.05	10.53
Muge Arruda	M2	HH	10.74	10.63
Muge Arruda	M2	HH	11.04	10.56
Muge Arruda	M2	HH	10.97	10.81
Muge Arruda	M2	HH	10.67	10.31
Muge Arruda	M2	HH	10.96	10.36
Muge Arruda	M2	HH	9.4	9.29
Muge Arruda	M2	HH	9.18	9.25
Muge Arruda	M2	HH	10.47	9.65
Muge Arruda	M2	HH	12.1	10.76
Muge Arruda	M2	HH	11.73	10.77
Muge Arruda	M2	HH	11.04	10.95
Muge Arruda	M2	HH	9.79	9.82
Muge Arruda	M2	HH	9.89	9.95
Muge Arruda	M2	HH	10.35	10.85
Muge Arruda	M2	HH	10.7	10.88
Muge Arruda	M2	HH	10.08	10.54
Muge Arruda	M2	HH	10.16	9.84
Muge Arruda	M2	HH	10.03	9.42
Muge Arruda	M2	HH	9.63	9.5
Muge Arruda	M2	HH	11.62	10.79
Muge Arruda	M2	HH	9.91	10.42
Muge Arruda	M2	HH	11.56	10.82
Muge Arruda	M2	HH	11.14	10.72
Muge Arruda	M2	HH	10.93	10.62
Muge Arruda	M2	HH	10.12	9.46
Muge Arruda	M2	HH	10.27	9.63
Bäckaskog	M2	HH	10.85	10.78
Bäckaskog	M2	HH	10.74	10.2
Skateholm 1	M2	HH	10.77	10.29
Skateholm 1	M2	HH	10.58	9.99
Skateholm 1	M2	HH	10.54	9.9
Skateholm 1	M2	HH	10.96	10.74
Skateholm 1	M2	HH	10.39	10.48
Skateholm 1	M2	HH	10.56	10.32
Skateholm 1	M2	HH	10.64	10.76
Skateholm 1	M2	HH	9.56	10.07
Skateholm 1	M2	HH	11.15	10.87
Skateholm 1	M2	HH	11.73	11.68
Skateholm 1	M2	HH	11.62	11.52
Skateholm 1	M2	HH	10.75	10.31
Skateholm 1	M2	HH	11.32	10.85
Skateholm 1	M2	HH	11.24	10.3
Skateholm 1	M2	HH	11.37	11.28
Skateholm 1	M2	HH	12.11	12.27
Skateholm 1	M2	HH	11.95	12.24
Skateholm 1	M2	HH	10.8	10.2
Skateholm 1	M2	HH	10.9	10.4
Skateholm 1	M2	HH	9.46	9.63
Skateholm 1	M2	HH	10.05	9.24
Skateholm 1	M2	HH	10.84	10.02
Skateholm 1	M2	HH	11.19	10.08
Skateholm 2	M2	HH	10.6	10.99
Skateholm 2	M2	HH	10.87	10.86
Skateholm 2	M2	HH	11.5	11.57
Skateholm 2	M2	HH	11.37	11.6
Skateholm 2	M2	HH	11.26	12.36
Skateholm 2	M2	HH	9.87	9.64
Skateholm 2	M2	HH	10.11	9.79
Skateholm 2	M2	HH	10.82	10.92
Skateholm 2	M2	HH	10.86	10.71
Skateholm 2	M2	HH	11.66	11.92
Skateholm 2	M2	HH	10.4	10.22
Skateholm 2	M2	HH	10.95	11.54
Skateholm 2	M2	HH	11.25	11.48
Skateholm 2	M2	HH	11.43	11.36
Skateholm 2	M2	HH	11.29	11.25
Skateholm 2	M2	HH	12.18	11.09
Skateholm 2	M2	HH	12.16	11.14
Skateholm 2	M2	HH	10.68	10.87
Skateholm 2	M2	HH	11.38	11.15
Avelines Hole	M2	HH	9.6	10.9
Avelines Hole	M2	HH	11.2	10.9
Avelines Hole	M2	HH	11.2	11
Avelines Hole	M2	HH	11.6	10.97
Avelines Hole	M2	HH	11.7	10.2
Avelines Hole	M2	HH	10.4	10.3
Avelines Hole	M2	HH	10.2	9.6
McArthur Cave	M2	HH	10.3	10.2
McArthur Cave	M2	HH	10.3	10
McArthur Cave	M2	HH	11	10.3
McArthur Cave	M2	HH	10.8	10.5
