# Supplementary material for: A Middle Pleistocene Denisovan molar from the Annamite Chain of northern Laos
Source: Nat Commun. 2022 May 17;13:2557. doi: 10.1038/s41467-022-29923-z (PMC9114389; doi:10.1038/s41467-022-29923-z)
Supplement: Supplementary file 7 — Source Data [file 41467_2022_29923_MOESM7_ESM.xlsx]

## Sheet: Figure 4
Specimen	Tooth	Group	MD (mm)	BL (mm)
TNH2-1	M1	TNH2-1	13.2	11.3
KNM-ER 806C	M1	HE	14.2	12.5
KNM-ER 820	M1	HE	12.5	10.7
KNM-ER 820	M1	HE	12.5	10.6
KNM-ER 992A	M1	HE	12.5	10.9
KNM-ER 992B	M1	HE	12.7	10.9
KNM-WT 15000	M1	HE	11.9	11.1
KNM-WT 15000	M1	HE	12.2	10.9
Tighenif 1	M1	HE	13.2	12.5
Tighenif 2	M1	HE	14	13
Tighenif 3	M1	HE	12.3	12.5
OH 22	M1	HE	13.4	12
ZKD A1-1	M1	HE	12.2	10.6
ZKD A2-2	M1	HE	11.8	11.2
ZKD A3-56	M1	HE	12.5	12.6
ZKD B1-3	M1	HE	11.9	11.1
ZKD B3-9	M1	HE	13.6	12.6
ZKD C3-45	M1	HE	14.1	12.8
ZKD F1-5	M1	HE	13.4	12.2
ZKD G1-6	M1	HE	13.2	12.5
ZKD I1-PA87	M1	HE	9.9	10.1
ZKD K1-96	M1	HE	13	12.6
ZKD L4-309	M1	HE	13	11.7
ZKD O2-314	M1	HE	12.3	11.7
Sangiran 1b	M1	HE	12.5	13
Sangiran 7-20	M1	HE	12.2	11.5
Sb 8103	M1	HE	12.7	11.7
Ng 8503	M1	HE	12.7	11.6
Sangiran 22	M1	HE	12.6	12.6
Sangiran 22	M1	HE	12.6	12.4
MI92.1	M1	HE	12	11.6
NG92.2	M1	HE	11.2	10.8
ATD6-5 H1	M1	HA	12.2	11.8
ATD6-96 H7	M1	HA	10.5	11
ATD6-94	M1	HA	13	11.8
AT-1	M1	EMPH	11.4	11
AT-1	M1	EMPH	11.6	11.3
AT-2	M1	EMPH	11.7	10.6
AT-22	M1	EMPH	10.7	10.1
AT-101	M1	EMPH	10.8	10.3
AT-14	M1	EMPH	10.6	10.7
AT-1759	M1	EMPH	11	10
AT-21	M1	EMPH	12	11.4
AT-1957	M1	EMPH	11.8	11.6
AT-556	M1	EMPH	11	10
AT-141	M1	EMPH	11.3	10.2
AT-286	M1	EMPH	10.9	9.9
AT-272	M1	EMPH	10.7	9.7
AT-4147	M1	EMPH	11	10.7
AT-300	M1	EMPH	11.3	10.5
AT-1459	M1	EMPH	11.5	10.5
AT-2276	M1	EMPH	11.5	10.5
AT-2193	M1	EMPH	10.8	10
AT-285	M1	EMPH	11.4	10.3
AT-2779	M1	EMPH	11.3	10.2
AT-829	M1	EMPH	11.9	10.6
AT-943	M1	EMPH	12.1	10.4
AT-576	M1	EMPH	10.4	9.6
AT-3175	M1	EMPH	12.1	11.1
AT-4318	M1	EMPH	12.2	11
AT-888	M1	EMPH	10.4	10
AT-888	M1	EMPH	10.3	10
AT-605	M1	EMPH	11.4	10.8
AT-605	M1	EMPH	11.7	10.7
AT-607	M1	EMPH	11.1	10.5
AT-607	M1	EMPH	10.8	10.4
AT-1458	M1	EMPH	10.7	10
AT-2438	M1	EMPH	11.1	10.1
AT-3934	M1	EMPH	11.5	10.3
AT-3933	M1	EMPH	11.5	10.5
AT-1775	M1	EMPH	10.3	9.5
AT-561	M1	EMPH	10.6	10.1
AT-792	M1	EMPH	10.9	11
AT-792	M1	EMPH	11.2	11
AT-950	M1	EMPH	11.7	10.9
AT-950	M1	EMPH	11.5	10.9
Xiahe 1	M1	AMPH	15.1	12.5
HLD 6	M1	AMPH	13	11.1
HLD 6	M1	AMPH	12.5	10.9
Krapina 80	M1	NEA	12.7	11.5
Krapina 105	M1	NEA	13.6	12.5
Krapina D-D	M1	NEA	11.6	10.7
Krapina F-H	M1	NEA	11.7	10.9
Krapina F-H	M1	NEA	12	10.8
Krapina MND C	M1	NEA	12.5	12.2
Krapina MND E	M1	NEA	13	12.1
Krapina MND E	M1	NEA	12.8	12.1
Krapina MND G	M1	NEA	12.5	11.5
Krapina MND J	M1	NEA	11.8	11.1
Krapina MND M	M1	NEA	12.9	12
Krapina MND P	M1	NEA	12.1	10.8
Krapina MND Q	M1	NEA	13.4	11.3
Krapina N-N	M1	NEA	11.4	11.1
Krapina R64 = MND L	M1	NEA	13.6	12.9
La Quina 9	M1	NEA	11.7	11.6
Montgaudier	M1	NEA	11.2	10.2
Amud 1	M1	NEA	11	10.8
Amud 1	M1	NEA	10.9	10.8
Kebara 2	M1	NEA	10.8	10.9
Kebara 2	M1	NEA	10.9	11.1
Fossellone 3	M1	NEA	10.8	9.7
Shanidar 1	M1	NEA	10.5	10.4
Shanidar 1	M1	NEA	10.5	10
Shanidar 2	M1	NEA	11.2	11.1
Shanidar 2	M1	NEA	11.6	10.9
Qafzeh	M1	UPMH	12.6	12.3
Mladec	M1	UPMH	10	11.4
Mladec	M1	UPMH	11	11.5
Mladec	M1	UPMH	11	11
Mladec	M1	UPMH	11.1	10
Pavlov	M1	UPMH	11	10
Pavlov	M1	UPMH	11	9.9
Predmost	M1	UPMH	11.8	11
Predmost	M1	UPMH	10.3	10
Predmost	M1	UPMH	10.5	10.8
Predmost	M1	UPMH	10.5	11
Predmost	M1	UPMH	11.4	10.5
Predmost	M1	UPMH	12	10
Predmost	M1	UPMH	10	10.5
Predmost	M1	UPMH	12	10.9
Predmost	M1	UPMH	11.8	11.1
Predmost	M1	UPMH	11	10.4
Predmost	M1	UPMH	11.5	10.5
Predmost	M1	UPMH	12.5	11.4
Predmost	M1	UPMH	11.8	11.5
Predmost	M1	UPMH	13	11.5
Predmost	M1	UPMH	12.8	11.8
Predmost	M1	UPMH	12.5	11
Predmost	M1	UPMH	12.3	11.2
Predmost	M1	UPMH	12.5	11.8
Predmost	M1	UPMH	12.5	12
Predmost	M1	UPMH	12	11.4
Predmost	M1	UPMH	11.2	10.2
Predmost	M1	UPMH	11	10.2
Predmost	M1	UPMH	11.5	11
Predmost	M1	UPMH	12	11.2
Abri Pataud	M1	UPMH	12	11.7
Abri Pataud	M1	UPMH	11.9	11.6
Cap Blanc	M1	UPMH	10.4	10.3
Cap Blanc	M1	UPMH	10.3	10.1
Les Rois	M1	UPMH	11.4	11.1
Les Rois	M1	UPMH	11.5	11.2
Les Rois	M1	UPMH	11.5	10.5
Les Rois	M1	UPMH	11	10.4
Les Vachons	M1	UPMH	11.8	12
Grotte de la Balauzière	M1	UPMH	10.6	10.5
Grotte de la Balauzière	M1	UPMH	11	9
Grotte de la Balauzière	M1	UPMH	10.5	9
Grotte de la Balauzière	M1	UPMH	10.1	10
Mas d'Azil	M1	UPMH	11	10.2
Mas d'Azil	M1	UPMH	10.7	10
Madeleine	M1	UPMH	12.2	11.7
Saint. Germain La Rivière	M1	UPMH	11.4	10.7
Saint. Germain La Rivière	M1	UPMH	11.5	10.8
Saint. Germain La Rivière	M1	UPMH	10.7	11
Saint. Germain La Rivière	M1	UPMH	10.4	10.5
Arene Candide	M1	UPMH	12	11.2
Arene Candide	M1	UPMH	11.1	10.8
Arene Candide	M1	UPMH	11.3	10.5
Arene Candide	M1	UPMH	12	11.5
Arene Candide	M1	UPMH	11.3	11
Arene Candide	M1	UPMH	11	10.9
Arene Candide	M1	UPMH	11.5	11
Arene Candide	M1	UPMH	11.5	10.8
Barma Grande	M1	UPMH	11.9	11.4
Barma Grande	M1	UPMH	11.7	11.5
Barma Grande	M1	UPMH	11.9	11.2
Barma Grande	M1	UPMH	11.3	10.8
Barma Grande	M1	UPMH	11.5	10.9
Grotte des Enfants	M1	UPMH	12.5	11.2
Grotte des Enfants	M1	UPMH	12.2	11.1
Paglicci	M1	UPMH	11.7	10.6
Paglicci	M1	UPMH	11.6	10.8
Paglicci	M1	UPMH	12.6	11
Romanelli	M1	UPMH	9.8	8.3
Romanelli	M1	UPMH	11.5	11.1
Romito	M1	UPMH	10.6	10.9
Romito	M1	UPMH	10.9	10.9
Romito	M1	UPMH	11.8	11.7
Romito	M1	UPMH	11.8	12
Romito	M1	UPMH	11.5	11.3
Romito	M1	UPMH	11.6	11.6
Romito	M1	UPMH	11.5	11.7
Romito	M1	UPMH	11.7	10.6
Henriksholm Bøgebakken	M1	HH	13.3	12.5
Henriksholm Bøgebakken	M1	HH	10.9	10.3
Henriksholm Bøgebakken	M1	HH	10.4	10.2
Henriksholm Bøgebakken	M1	HH	11.7	10.9
Henriksholm Bøgebakken	M1	HH	11.4	10.9
Henriksholm Bøgebakken	M1	HH	10.6	11.6
Henriksholm Bøgebakken	M1	HH	10.9	11.4
Henriksholm Bøgebakken	M1	HH	11.2	11
Henriksholm Bøgebakken	M1	HH	11.2	11.1
Henriksholm Bøgebakken	M1	HH	11.8	10.7
Henriksholm Bøgebakken	M1	HH	11.4	11.3
Henriksholm Bøgebakken	M1	HH	11.3	11.4
Sejrø	M1	HH	11.2	10.4
Sejrø	M1	HH	11	10.5
Korsør Nor	M1	HH	12.9	11.9
Hoëdic	M1	HH	11.6	10.8
Hoëdic	M1	HH	11.5	11
Hoëdic	M1	HH	11.6	10.8
Hoëdic	M1	HH	11.5	11.2
Hoëdic	M1	HH	11.4	11.1
Hoëdic	M1	HH	10.8	10.9
Hoëdic	M1	HH	12.4	11.3
Hoëdic	M1	HH	12.3	11.4
Mas d'Azil	M1	HH	11	10.2
Mas d'Azil	M1	HH	10.7	10
Téviec	M1	HH	11.3	10.7
Téviec	M1	HH	11.4	10.8
Téviec	M1	HH	10.8	10.8
Téviec	M1	HH	11	10.8
Téviec	M1	HH	11	10.7
Téviec	M1	HH	10.5	10.9
Téviec	M1	HH	11.5	11.6
Téviec	M1	HH	11.6	11.2
Téviec	M1	HH	11.6	11.4
Téviec	M1	HH	11.6	10.9
Téviec	M1	HH	11	11
Téviec	M1	HH	10.5	11
Téviec	M1	HH	11.3	10.9
Téviec	M1	HH	11.3	10.6
Téviec	M1	HH	10.5	10
Téviec	M1	HH	10.7	10.3
Téviec	M1	HH	12.1	11.3
Téviec	M1	HH	12.1	11.3
Ofnet	M1	HH	11	10.7
Ofnet	M1	HH	11.1	10.6
Ofnet	M1	HH	12	10.7
Ofnet	M1	HH	11.2	10.3
Ofnet	M1	HH	10.9	10.5
Ofnet	M1	HH	11.3	11.6
Ofnet	M1	HH	11	11.8
Ofnet	M1	HH	11.2	10.5
Ofnet	M1	HH	11.3	10.7
Ofnet	M1	HH	11.3	10.8
Ofnet	M1	HH	11	10.9
Ofnet	M1	HH	11	10.7
Ofnet	M1	HH	11.2	10.7
Ofnet	M1	HH	10.7	10.6
Ofnet	M1	HH	10.8	10.2
Ofnet	M1	HH	10.7	10.7
Ofnet	M1	HH	10.5	10.4
Ofnet	M1	HH	11.2	11
Ofnet	M1	HH	10.7	11.1
Ofnet	M1	HH	12.1	11.5
Ofnet	M1	HH	12.5	11.8
Ofnet	M1	HH	11.2	10.6
Ofnet	M1	HH	11.1	10.5
Ofnet	M1	HH	10.8	10.2
Ofnet	M1	HH	11.4	11.4
Muge Moita	M1	HH	11.2	11.3
Muge Moita	M1	HH	11.9	10.8
Muge Moita	M1	HH	11.1	10.8
Muge Moita	M1	HH	11	10.8
Muge Moita	M1	HH	10.7	11
Muge Moita	M1	HH	11.7	11.4
Muge Moita	M1	HH	11.6	11.4
Muge Moita	M1	HH	12.3	11.4
Muge Moita	M1	HH	11.7	11.1
Muge Moita	M1	HH	11.7	11.1
Muge Moita	M1	HH	10.2	10.3
Muge Moita	M1	HH	10.5	10.2
Muge Moita	M1	HH	10.8	10.8
Muge Moita	M1	HH	10.9	10.8
Muge Moita	M1	HH	11.4	11.2
Muge Moita	M1	HH	11.1	11.2
Muge Moita	M1	HH	12	11.6
Muge Moita	M1	HH	12.4	11.5
Muge Moita	M1	HH	12.5	11.6
Muge Moita	M1	HH	12.1	11.3
Muge Moita	M1	HH	11	10.5
Muge Moita	M1	HH	11.3	10.5
Muge Moita	M1	HH	12	11
Muge Moita	M1	HH	11.9	11.1
Muge Moita	M1	HH	11.8	11.8
Muge Moita	M1	HH	11.3	10.9
Muge Moita	M1	HH	11.8	11.2
Muge Moita	M1	HH	11.8	11
Muge Arruda	M1	HH	11.3	10.9
Muge Arruda	M1	HH	11	10.8
Muge Arruda	M1	HH	10.6	10.9
Muge Arruda	M1	HH	11.7	12
Muge Arruda	M1	HH	11.4	10.6
Muge Arruda	M1	HH	11.3	10.7
Muge Arruda	M1	HH	11.6	10.4
Muge Arruda	M1	HH	11.8	10.5
Muge Arruda	M1	HH	12	11
Muge Arruda	M1	HH	11.2	10.9
Muge Arruda	M1	HH	11.9	11.2
Muge Arruda	M1	HH	11.6	11.4
Muge Arruda	M1	HH	11.3	11.3
Muge Arruda	M1	HH	11.4	10.9
Muge Arruda	M1	HH	11.1	11.4
Muge Arruda	M1	HH	11	10.8
Muge Arruda	M1	HH	12.1	11.2
Muge Arruda	M1	HH	11.2	10.5
Muge Arruda	M1	HH	10.9	10.6
Muge Arruda	M1	HH	12.2	11
Muge Arruda	M1	HH	12.4	11
Muge Arruda	M1	HH	12	11
Muge Arruda	M1	HH	11.7	10.7
Muge Arruda	M1	HH	11.7	10.8
Muge Arruda	M1	HH	12.3	11.7
Muge Arruda	M1	HH	12.3	11.5
Muge Arruda	M1	HH	11.4	10.9
Muge Arruda	M1	HH	11.2	10.1
Muge Arruda	M1	HH	11.3	10.1
Muge Arruda	M1	HH	11.5	10.6
Muge Arruda	M1	HH	11.5	10.6
Muge Arruda	M1	HH	11.3	11.5
Muge Arruda	M1	HH	11.2	11.1
Muge Arruda	M1	HH	12.2	11.6
Muge Arruda	M1	HH	12	11.3
Muge Arruda	M1	HH	10.3	11
Muge Arruda	M1	HH	11	10.2
Muge Arruda	M1	HH	11.1	10.7
Bäckaskog	M1	HH	11.5	10.9
Bäckaskog	M1	HH	11.4	11
Skateholm 1	M1	HH	10.6	10.8
Skateholm 1	M1	HH	11.9	10.4
Skateholm 1	M1	HH	11.5	10.5
Skateholm 1	M1	HH	10.3	11.1
Skateholm 1	M1	HH	10.6	10.9
Skateholm 1	M1	HH	11.6	10.8
Skateholm 1	M1	HH	11.8	11
Skateholm 1	M1	HH	10.5	10.4
Skateholm 1	M1	HH	11.2	11.1
Skateholm 1	M1	HH	10.7	11.3
Skateholm 1	M1	HH	11.1	10.6
Skateholm 1	M1	HH	12	10.6
Skateholm 1	M1	HH	12.4	11.7
Skateholm 1	M1	HH	11.7	11.7
Skateholm 1	M1	HH	12.7	11.2
Skateholm 1	M1	HH	12.6	11.6
Skateholm 1	M1	HH	10.4	10.4
Skateholm 1	M1	HH	10.7	10.4
Skateholm 1	M1	HH	11.9	10.9
Skateholm 1	M1	HH	11.9	11.2
Skateholm 2	M1	HH	12.4	11.4
Skateholm 2	M1	HH	12.1	11.5
Skateholm 2	M1	HH	12.7	12.3
Skateholm 2	M1	HH	12.5	12.2
Skateholm 2	M1	HH	11	10.3
Skateholm 2	M1	HH	10.8	10.5
Skateholm 2	M1	HH	10.9	11.5
Skateholm 2	M1	HH	12.5	11.7
Skateholm 2	M1	HH	10.9	10.4
Skateholm 2	M1	HH	11.9	11.6
Skateholm 2	M1	HH	12	11.4
Skateholm 2	M1	HH	12.9	11.5
Skateholm 2	M1	HH	12.9	12.2
Avelines Hole	M1	HH	10.5	10.6
Avelines Hole	M1	HH	10.2	10.4
McArthur Cave	M1	HH	9.7	10.2
McArthur Cave	M1	HH	10.7	10.4
McArthur Cave	M1	HH	10.7	10.2
TNH2-1	M2	TNH2-1	13.2	11.3
ZKD A2-2	M2	HE	11.9	11.4
ZKD B1-63	M2	HE	12.8	11.1
ZKD B4-75	M2	HE	13.1	11.5
ZKD D1-43	M2	HE	12.1	12
ZKD G1-6	M2	HE	12.5	12.7
ZKD K1-96	M2	HE	12.6	12.6
ZKD M3-310	M2	HE	11.3	11.5
ZKD AN-518	M2	HE	12.3	11.8
KNM-ER 806B	M2	HE	15.2	13.1
KNM-ER 992A	M2	HE	13.6	12.3
KNM-ER 992B	M2	HE	13	12.2
KNM-ER 1808G	M2	HE	13.6	12
KNM-WT 15000	M2	HE	12.4	11.4
KNM-WT 15000	M2	HE	12.2	11.5
OH 22	M2	HE	13	11.7
Tighenif 1	M2	HE	13	13.2
Tighenif 2	M2	HE	14	13.5
Tighenif 3	M2	HE	12.3	12.2
Sangiran 1b	M2	HE	13	13
Sangiran 7-64	M2	HE	13.3	12.5
Sangiran 7-65	M2	HE	13.6	13.1
Sangiran 24	M2	HE	12.5	11.2
Sangiran 37	M2	HE	12.3	11.7
Ardjuna 8	M2	HE	11.7	10.1
Sb 8103	M2	HE	13.3	11.8
Ng 8503	M2	HE	13.5	12.5
Sangiran 22	M2	HE	13.6	13.2
Sangiran 22	M2	HE	13.8	12.9
NG0802.2	M2	HE	11.3	10.7
NG0802.3	M2	HE	10.8	10.1
NG92.1	M2	HE	10.5	10.2
NG92.3	M2	HE	11.8	11
NG92.4	M2	HE	10.1	9.5
NG92.D6 ZE 57s/d 76	M2	HE	11	10.8
PCG09_KII_Z1.37	M2	HE	10.1	10
ATD6-5 H1	M2	HA	13.5	12
ATD6-96	M2	HA	12.3	11
ATD6-113	M2	HA	13	11.6
ATD6-144	M2	HA	13.8	11.6
AT-1	M2	EMPH	11.4	10.3
AT-1	M2	EMPH	11.4	10.8
AT-3179	M2	EMPH	11.4	10.5
AT-142	M2	EMPH	11.5	10.4
AT-273	M2	EMPH	10.8	9.6
AT-271	M2	EMPH	10.6	9.7
AT-793 + AT-250	M2	EMPH	10.7	10.4
AT-793 + AT-250	M2	EMPH	11	10.5
AT-75	M2	EMPH	10.8	9.9
AT-1957	M2	EMPH	11.6	11.5
AT-169	M2	EMPH	10.8	10.6
AT-557	M2	EMPH	10.4	9.6
AT-1761	M2	EMPH	10.5	9.6
AT-4147	M2	EMPH	11.4	11
AT-300	M2	EMPH	11.5	10.6
AT-11	M2	EMPH	10.7	10
AT-2272	M2	EMPH	11	10
AT-284	M2	EMPH	10.9	9.8
AT-2193	M2	EMPH	10.1	9.6
AT-2763	M2	EMPH	11.1	10.2
AT-941	M2	EMPH	11.9	11
AT-1752	M2	EMPH	11.8	11
AT-505 + AT-604	M2	EMPH	9.4	8.4
AT-505 + AT-604	M2	EMPH	10	8.6
AT-946	M2	EMPH	12.1	11
AT-3890	M2	EMPH	12.2	10.9
AT-888	M2	EMPH	10.5	9.9
AT-888	M2	EMPH	10.5	10.1
AT-605	M2	EMPH	11.4	10.8
AT-605	M2	EMPH	11.4	10.7
AT-607	M2	EMPH	11.1	10.3
AT-607	M2	EMPH	11	10.4
AT-2396	M2	EMPH	10.7	9.7
AT-2438	M2	EMPH	10.6	9
AT-3889	M2	EMPH	11.5	10
AT-2270	M2	EMPH	11	10
AT-1756	M2	EMPH	10.9	10
AT-3176	M2	EMPH	11.6	11
AT-792	M2	EMPH	11	11
AT-950	M2	EMPH	11.1	10.5
AT-950	M2	EMPH	11.3	10.2
Xiahe 1	M2	AMPH	14.5	14.1
Penghu 1	M2	AMPH	14.2	13.4
HLD 1	M2	AMPH	13.5	12
HLD 6	M2	AMPH	12	9.8
HLD 6	M2	AMPH	12.4	10.2
Krapina 6	M2	NEA	12.35	11
Krapina 86	M2	NEA	13.1	11.1
Krapina 107	M2	NEA	14	12.2
Krapina D/D	M2	NEA	11.5	9.8
Krapina F/H	M2	NEA	11.85	11.4
Krapina F/H	M2	NEA	11.95	11.4
Krapina MND C	M2	NEA	13.1	12.25
Krapina MND E	M2	NEA	12.9	11.7
Krapina MND E	M2	NEA	13.3	11.65
Krapina MND G	M2	NEA	12.4	11.55
Krapina MND J	M2	NEA	12.2	11.5
Krapina MND M	M2	NEA	12.65	11.3
Krapina N/N	M2	NEA	12.3	11.5
Krapina R64 = MND L	M2	NEA	13.9	12.4
Amud 1	M2	NEA	11.3	10.3
Amud 1	M2	NEA	10.5	10.8
Grotte Boccard (GB 78 B13 C65 66)	M2	NEA	11.74	11.38
La Quina 9	M2	NEA	12.3	12.2
Fosselone 3	M2	NEA	11.5	10
Kebara 2	M2	NEA	11.1	10.7
Kebara 2	M2	NEA	11.3	10.9
Shovakh 1	M2	NEA	11.6	10.9
Shanidar 1	M2	NEA	11	11
Shanidar 1	M2	NEA	10.9	10.8
Shanidar 2	M2	NEA	11.6	11.2
Shanidar 2	M2	NEA	12	11.3
Shanidar 6	M2	NEA	12.6	11.8
Qafzeh 7	M2	UPMH	10.7	11.5
Qafzeh 7	M2	UPMH	11.1	11.4
Qafzeh 8	M2	UPMH	11.1	11.3
Qafzeh 9	M2	UPMH	12	11.8
Qafzeh 9	M2	UPMH	12	12.4
Mladec	M2	UPMH	12	12
Mladec	M2	UPMH	11.9	12
Mladec	M2	UPMH	10	10
Mladec	M2	UPMH	10	10
Pavlov	M2	UPMH	11.1	10.6
Pavlov	M2	UPMH	11.8	10.7
Predmost	M2	UPMH	9.5	10
Predmost	M2	UPMH	9.2	10
Predmost	M2	UPMH	9.8	10.3
Predmost	M2	UPMH	11	10
Predmost	M2	UPMH	10.8	10.2
Predmost	M2	UPMH	9.5	10
Predmost	M2	UPMH	11.9	10.88
Predmost	M2	UPMH	12.32	11.12
Predmost	M2	UPMH	11	10
Predmost	M2	UPMH	11.8	11.5
Predmost	M2	UPMH	12.8	11.6
Predmost	M2	UPMH	12.8	12.4
Predmost	M2	UPMH	12	12
Predmost	M2	UPMH	12.5	12
Predmost	M2	UPMH	11	10.8
Predmost	M2	UPMH	11.4	10
Predmost	M2	UPMH	10.4	9.9
Predmost	M2	UPMH	10.5	10.2
Predmost	M2	UPMH	10.4	10.6
Predmost	M2	UPMH	11	10.7
Abri Pataud	M2	UPMH	11.49	11.96
Abri Pataud	M2	UPMH	12.05	12.27
Cap Blanc	M2	UPMH	9.5	9.6
Cap Blanc	M2	UPMH	9.6	9.9
Les Rois	M2	UPMH	10.9	10.9
Les Rois	M2	UPMH	11.8	10.1
Les Rois	M2	UPMH	10.5	9.9
Les Rois	M2	UPMH	11.5	10.9
Les Vachons	M2	UPMH	11.9	11.4
Mas d'Azil	M2	UPMH	12	10.4
Madeleine	M2	UPMH	10.71	11.47
Saint. Germain La Rivière	M2	UPMH	10.42	9.34
Saint. Germain La Rivière	M2	UPMH	12.1	11.3
Saint. Germain La Rivière	M2	UPMH	11.39	9.99
Arene Candide	M2	UPMH	11.4	11.3
Arene Candide	M2	UPMH	11.1	10.3
Arene Candide	M2	UPMH	10.9	10.8
Arene Candide	M2	UPMH	10.5	10.8
Arene Candide	M2	UPMH	10.7	11
Arene Candide	M2	UPMH	11.3	11.1
Arene Candide	M2	UPMH	11.2	11.4
Arene Candide	M2	UPMH	10.3	10.5
Arene Candide	M2	UPMH	10.5	10.5
Arene Candide	M2	UPMH	11.1	10.4
Arene Candide	M2	UPMH	10.9	10.4
Barma Grande	M2	UPMH	11.7	11.3
Barma Grande	M2	UPMH	11.6	11.1
Barma Grande	M2	UPMH	11.4	11.3
Barma Grande	M2	UPMH	10.4	10.2
Barma Grande	M2	UPMH	10.4	10.3
Grotte des Enfants	M2	UPMH	10.9	10.6
Grotte des Enfants	M2	UPMH	11.1	10.3
Grotte des Enfants	M2	UPMH	12.1	11.1
Grotte des Enfants	M2	UPMH	12.6	11
Paglicci	M2	UPMH	10.7	10.4
Paglicci	M2	UPMH	10.5	10
Paglicci	M2	UPMH	11.58	10.59
Paglicci	M2	UPMH	10.4	10
Romanelli	M2	UPMH	9.4	8.2
Romanelli	M2	UPMH	9.8	8.3
Romanelli	M2	UPMH	10.5	10.8
Romito	M2	UPMH	10	10.4
Romito	M2	UPMH	10.4	10.8
Romito	M2	UPMH	11.1	10.8
Romito	M2	UPMH	10.7	10.8
Romito	M2	UPMH	11.3	11.3
Romito	M2	UPMH	10	10.5
Romito	M2	UPMH	9.9	10.8
Romito	M2	UPMH	10.3	10.3
Henriksholm Bøgebakken	M2	HH	12.45	11.55
Henriksholm Bøgebakken	M2	HH	9.85	9.75
Henriksholm Bøgebakken	M2	HH	12.03	11.23
Henriksholm Bøgebakken	M2	HH	11.64	11.29
Henriksholm Bøgebakken	M2	HH	9.2	9.1
Henriksholm Bøgebakken	M2	HH	10.37	10.26
Henriksholm Bøgebakken	M2	HH	10.81	10.37
Henriksholm Bøgebakken	M2	HH	10.3	10.9
Henriksholm Bøgebakken	M2	HH	10.3	10.6
Henriksholm Bøgebakken	M2	HH	10.3	10.2
Henriksholm Bøgebakken	M2	HH	10.4	10.4
Henriksholm Bøgebakken	M2	HH	10.66	10.7
Henriksholm Bøgebakken	M2	HH	10.56	10.51
Henriksholm Bøgebakken	M2	HH	11.6	11.3
Henriksholm Bøgebakken	M2	HH	11.3	10.7
Vedbaek	M2	HH	10.7	11.2
Vedbaek	M2	HH	10.77	11
Sejrø	M2	HH	10.45	10.31
Sejrø	M2	HH	10.49	10.57
Korsør Nor	M2	HH	11.4	11.3
Hoëdic	M2	HH	11.18	11.08
Hoëdic	M2	HH	10.81	11.15
Hoëdic	M2	HH	10.2	10.48
Hoëdic	M2	HH	11	10.82
Hoëdic	M2	HH	10.91	10.85
Hoëdic	M2	HH	11.22	10.46
Hoëdic	M2	HH	10.43	10.46
Hoëdic	M2	HH	11.57	11.23
Hoëdic	M2	HH	11.49	11.29
Hoëdic	M2	HH	11.14	10.81
Hoëdic	M2	HH	10.81	10.72
Hoëdic	M2	HH	10.52	10.7
Hoëdic	M2	HH	10.4	10.68
Hoëdic	M2	HH	10.78	11.07
Hoëdic	M2	HH	10.79	10.91
Mas d'Azil	M2	HH	12	10.4
Téviec	M2	HH	9.8	10.1
Téviec	M2	HH	10.1	9.8
Téviec	M2	HH	10.22	10.39
Téviec	M2	HH	10.08	10.48
Téviec	M2	HH	10.4	10.6
Téviec	M2	HH	10.16	10.57
Téviec	M2	HH	11	10.75
Téviec	M2	HH	10.95	10.57
Téviec	M2	HH	9.67	9.96
Téviec	M2	HH	10.42	10.76
Téviec	M2	HH	9.74	9.95
Téviec	M2	HH	10.22	10.18
Téviec	M2	HH	9.7	10
Téviec	M2	HH	9.5	10.1
Téviec	M2	HH	11.55	11.37
Téviec	M2	HH	11.29	11.36
Ofnet	M2	HH	10.35	9.87
Ofnet	M2	HH	10.23	10.34
Ofnet	M2	HH	10.17	10.53
Ofnet	M2	HH	10.16	10.92
Ofnet	M2	HH	10.19	11
Ofnet	M2	HH	10.15	9.92
Ofnet	M2	HH	10.08	9.76
Ofnet	M2	HH	9.9	9.8
Ofnet	M2	HH	9.6	9.71
Ofnet	M2	HH	10.24	10.17
Ofnet	M2	HH	10.6	9.79
Ofnet	M2	HH	10.47	10.07
Ofnet	M2	HH	10.16	9.43
Ofnet	M2	HH	9.76	9.82
Ofnet	M2	HH	9.89	10.08
Ofnet	M2	HH	10.26	10.08
Ofnet	M2	HH	9.94	9.79
Ofnet	M2	HH	10.65	10.47
Ofnet	M2	HH	10.48	10.34
Ofnet	M2	HH	10.51	10.99
Ofnet	M2	HH	10.56	11
Ofnet	M2	HH	11.63	10.98
Muge Moita	M2	HH	10.95	10.54
Muge Moita	M2	HH	11.19	10.48
Muge Moita	M2	HH	11.37	10.17
Muge Moita	M2	HH	10.81	11.08
Muge Moita	M2	HH	10.75	10.83
Muge Moita	M2	HH	10.33	10.18
Muge Moita	M2	HH	11.39	10.77
Muge Moita	M2	HH	10.8	11.11
Muge Moita	M2	HH	10.95	10.39
Muge Moita	M2	HH	10.98	11.33
Muge Moita	M2	HH	10.7	10.8
Muge Moita	M2	HH	11.2	10.8
Muge Moita	M2	HH	10.36	10.12
Muge Moita	M2	HH	10.84	10.22
Muge Moita	M2	HH	10.59	10.7
Muge Moita	M2	HH	10.64	10.74
Muge Moita	M2	HH	10.23	10.49
Muge Moita	M2	HH	10	10.64
Muge Moita	M2	HH	10.95	10.39
Muge Moita	M2	HH	11.02	10.57
Muge Moita	M2	HH	11.67	10.4
Muge Moita	M2	HH	10.91	10.6
Muge Moita	M2	HH	11.39	10.83
Muge Moita	M2	HH	11.15	10.79
Muge Moita	M2	HH	11.04	10.3
Muge Moita	M2	HH	11.04	10.64
Muge Moita	M2	HH	10.76	10.35
Muge Moita	M2	HH	10.76	10.25
Muge Moita	M2	HH	11.47	10.64
Muge Moita	M2	HH	11.17	10.31
Muge Moita	M2	HH	11.16	10.48
Muge Moita	M2	HH	10.23	9.74
Muge Moita	M2	HH	10.18	9.54
Muge Moita	M2	HH	10.98	11.32
Muge Moita	M2	HH	10.98	11.09
Muge Moita	M2	HH	10.4	9.97
Muge Arruda	M2	HH	10.29	9.76
Muge Arruda	M2	HH	10.51	10.13
Muge Arruda	M2	HH	10.52	10.56
Muge Arruda	M2	HH	11.04	11.22
Muge Arruda	M2	HH	11.23	10.89
Muge Arruda	M2	HH	11.29	10.52
Muge Arruda	M2	HH	10.96	10.36
Muge Arruda	M2	HH	10.63	10.14
Muge Arruda	M2	HH	10.56	10.26
Muge Arruda	M2	HH	10.58	10.77
Muge Arruda	M2	HH	10.77	10.88
Muge Arruda	M2	HH	11.06	10.73
Muge Arruda	M2	HH	11.05	10.53
Muge Arruda	M2	HH	10.74	10.63
Muge Arruda	M2	HH	11.04	10.56
Muge Arruda	M2	HH	10.97	10.81
Muge Arruda	M2	HH	10.67	10.31
Muge Arruda	M2	HH	10.96	10.36
Muge Arruda	M2	HH	9.4	9.29
Muge Arruda	M2	HH	9.18	9.25
Muge Arruda	M2	HH	10.47	9.65
Muge Arruda	M2	HH	12.1	10.76
Muge Arruda	M2	HH	11.73	10.77
Muge Arruda	M2	HH	11.04	10.95
Muge Arruda	M2	HH	9.79	9.82
Muge Arruda	M2	HH	9.89	9.95
Muge Arruda	M2	HH	10.35	10.85
Muge Arruda	M2	HH	10.7	10.88
Muge Arruda	M2	HH	10.08	10.54
Muge Arruda	M2	HH	10.16	9.84
Muge Arruda	M2	HH	10.03	9.42
Muge Arruda	M2	HH	9.63	9.5
Muge Arruda	M2	HH	11.62	10.79
Muge Arruda	M2	HH	9.91	10.42
Muge Arruda	M2	HH	11.56	10.82
Muge Arruda	M2	HH	11.14	10.72
Muge Arruda	M2	HH	10.93	10.62
Muge Arruda	M2	HH	10.12	9.46
Muge Arruda	M2	HH	10.27	9.63
Bäckaskog	M2	HH	10.85	10.78
Bäckaskog	M2	HH	10.74	10.2
Skateholm 1	M2	HH	10.77	10.29
Skateholm 1	M2	HH	10.58	9.99
Skateholm 1	M2	HH	10.54	9.9
Skateholm 1	M2	HH	10.96	10.74
Skateholm 1	M2	HH	10.39	10.48
Skateholm 1	M2	HH	10.56	10.32
Skateholm 1	M2	HH	10.64	10.76
Skateholm 1	M2	HH	9.56	10.07
Skateholm 1	M2	HH	11.15	10.87
Skateholm 1	M2	HH	11.73	11.68
Skateholm 1	M2	HH	11.62	11.52
Skateholm 1	M2	HH	10.75	10.31
Skateholm 1	M2	HH	11.32	10.85
Skateholm 1	M2	HH	11.24	10.3
Skateholm 1	M2	HH	11.37	11.28
Skateholm 1	M2	HH	12.11	12.27
Skateholm 1	M2	HH	11.95	12.24
Skateholm 1	M2	HH	10.8	10.2
Skateholm 1	M2	HH	10.9	10.4
Skateholm 1	M2	HH	9.46	9.63
Skateholm 1	M2	HH	10.05	9.24
Skateholm 1	M2	HH	10.84	10.02
Skateholm 1	M2	HH	11.19	10.08
Skateholm 2	M2	HH	10.6	10.99
Skateholm 2	M2	HH	10.87	10.86
Skateholm 2	M2	HH	11.5	11.57
Skateholm 2	M2	HH	11.37	11.6
Skateholm 2	M2	HH	11.26	12.36
Skateholm 2	M2	HH	9.87	9.64
Skateholm 2	M2	HH	10.11	9.79
Skateholm 2	M2	HH	10.82	10.92
Skateholm 2	M2	HH	10.86	10.71
Skateholm 2	M2	HH	11.66	11.92
Skateholm 2	M2	HH	10.4	10.22
Skateholm 2	M2	HH	10.95	11.54
Skateholm 2	M2	HH	11.25	11.48
Skateholm 2	M2	HH	11.43	11.36
Skateholm 2	M2	HH	11.29	11.25
Skateholm 2	M2	HH	12.18	11.09
Skateholm 2	M2	HH	12.16	11.14
Skateholm 2	M2	HH	10.68	10.87
Skateholm 2	M2	HH	11.38	11.15
Avelines Hole	M2	HH	9.6	10.9
Avelines Hole	M2	HH	11.2	10.9
Avelines Hole	M2	HH	11.2	11
Avelines Hole	M2	HH	11.6	10.97
Avelines Hole	M2	HH	11.7	10.2
Avelines Hole	M2	HH	10.4	10.3
Avelines Hole	M2	HH	10.2	9.6
McArthur Cave	M2	HH	10.3	10.2
McArthur Cave	M2	HH	10.3	10
McArthur Cave	M2	HH	11	10.3
McArthur Cave	M2	HH	10.8	10.5

## Sheet: Figure 5
Specimen	Group	CV1	CV2	bgPC1	bgPC2
TNH2-1	TNH2-1	4.46433	-2.52832	8095.48	4304.23
Xiahe M1	Xiahe LRM1	2.96099	-2.37984	5190.51	3289.29
Xiahe M2	Xiahe LRM2	0.234216	-3.04781	7627.24	389.718
LV1 M1	Late Pleistocene modern humans	-0.431673	0.562157	-2163.32	3.49695
Qafzeh 4 LLM1	Late Pleistocene modern humans	-0.709777	-0.357773	268.883	-1399.52
Qafzeh 4 LRM1	Late Pleistocene modern humans	-1.69735	-0.360472	820.418	-1701.9
Qafzeh 9 LLM1	Late Pleistocene modern humans	-1.32973	0.242591	-3606.4	-167.215
Qafzeh 9 LLM2	Late Pleistocene modern humans	0.0201241	0.253774	-2374.29	-886.31
Qafzeh 9 LRM1	Late Pleistocene modern humans	-1.44875	-0.65936	-2978	-526.819
Qafzeh 10 LRM1	Late Pleistocene modern humans	-0.365803	0.962181	-4750.22	1189.58
Qafzeh 11 LLM1	Late Pleistocene modern humans	-0.220867	0.586836	-2507.68	-976.359
Qafzeh 11 LLM2	Late Pleistocene modern humans	-1.22753	-0.210328	4210.28	-2518.3
Qafzeh 15 LLM1	Late Pleistocene modern humans	-2.47026	0.163774	-386.188	-1627.75
Qafzeh 15 LRM1	Late Pleistocene modern humans	-1.99938	0.235266	-831.399	-1235.42
KNM-ER 992LLM1	Homo erectus s.l.	0.192657	-2.95286	5536.17	1318.36
KNM-ER 992LLM2	Homo erectus s.l.	0.945647	-5.85392	12916.7	-41.255
KNM-ER 992LRM1	Homo erectus s.l.	-0.26083	-4.15085	5729.77	752.816
KNM-ER 992LRM2	Homo erectus s.l.	0.600484	-4.2405	7175.03	810.854
MA93 LM1/2	Homo erectus s.l.	2.68697	-3.81552	12229.4	1863.36
Tighenif 2 M2	Homo erectus s.l.	-0.825198	-4.00162	8638.83	102.708
CA 808	Homo erectus s.l.	0.928603	-5.65824	11567.1	837.318
PA69 M1	Homo erectus s.l.	-0.230307	-3.27436	4294.99	91.0964
PA102 M1	Homo erectus s.l.	-2.51315	-7.15875	18724.9	-3732.61
PA531 M1	Homo erectus s.l.	-1.41783	-5.20659	13222.9	-1476.4
Sangiran 1b M1	Homo erectus s.l.	0.0313734	-3.17357	7131.11	-131.606
Sangiran 1b M2	Homo erectus s.l.	-0.875187	-4.40106	9283.78	-353.938
PA70 M2	Homo erectus s.l.	-1.2443	-5.93417	13374.9	-2008.83
PA533 M2	Homo erectus s.l.	-1.10154	-4.66256	9089.16	-1838.54
S7-64 M2	Homo erectus s.l.	-0.788483	-2.6673	4182.22	-632.083
S7-20	Homo erectus s.l.	-0.834971	-3.64476	5597.7	-435.053
SMF-8865 M2	Homo erectus s.l.	-0.307623	-5.37122	11754.8	-30.9139
167I75 LLM1	Holocene humans	-1.57333	1.5614	-3329.5	-912.696
B995M250k	Holocene humans	-3.32741	1.586	309.613	-3099.08
B996SCHT1 LLM2	Holocene humans	-1.96455	2.09189	-7041.69	-1189.38
B996scht1 LRM1	Holocene humans	-1.59381	0.719999	-7489.09	-1172.75
B996SCHT1 LRM2	Holocene humans	-1.45484	1.1578	-5359.79	-1245.41
B996scht2 M1	Holocene humans	-3.07102	0.126795	-1365.52	-1725.05
B998scht1Mand2 LLM1	Holocene humans	-1.29626	1.24099	-4864.34	-1566.76
B998SCHT1MDB2 LLM2	Holocene humans	-1.69609	1.10297	-3315.84	-1725.72
B998scht2mand1 LLM1	Holocene humans	-2.71624	0.266748	-1840.99	-1201.58
B998scht2mand3 LRM1	Holocene humans	-2.00643	0.16801	1849.19	-2273.29
B99624852 M2	Holocene humans	-2.22626	1.10696	527.786	-2599.87
Belgian13e LRM2	Holocene humans	-1.99166	-0.217675	1409.33	-1184.9
Belgian89a LLM1	Holocene humans	-3.15921	0.84128	1465.98	-2816.11
Belgian93a LLM1	Holocene humans	-0.215304	0.722259	-2891.5	958.89
Belgian129a LLM1	Holocene humans	-0.648371	-0.00378608	-2080.37	632.982
BelgianA31 LRM1	Holocene humans	-2.43912	1.07949	-1281.73	-1433
BelgianA32 LLM1	Holocene humans	-1.55027	0.529362	-3014.11	-117.845
BP1 M1	Holocene humans	-1.3695	0.160227	-691.752	-1333.02
BP1 M2	Holocene humans	-1.95801	-1.14774	4867.22	-1554.33
BP2 M1	Holocene humans	-1.85499	1.12357	-3335.67	-1142
BP2 M2	Holocene humans	-0.421543	0.525167	612.267	-1011.96
BP4 M2	Holocene humans	-0.552726	2.09833	-1465.82	-124.695
M3 LRM1	Holocene humans	-2.79843	0.294032	-5550.21	-2357.68
M5 LLM1	Holocene humans	-1.19489	1.75159	-6525.4	-1362.9
M6 LLM2	Holocene humans	-2.16842	2.72801	-6800.17	-2116.94
M19 LRM2	Holocene humans	-1.65531	0.227265	-673.612	-1157.06
M53 LLM2	Holocene humans	-2.00045	0.666243	4904.51	-1522.74
M123 LLM2	Holocene humans	-0.961456	1.85411	-4677.72	-2185.87
M145 LRM2	Holocene humans	-3.35367	1.96852	-2411.86	-3644.36
M146 LLM2	Holocene humans	-2.63877	1.33605	-3486.18	-2272.22
M161 LRM1	Holocene humans	-3.72362	-0.196668	-2776.78	-2785.43
M162 LRM2	Holocene humans	-2.55182	-0.8232	-1514.87	-1875.05
M181 LLM2	Holocene humans	-1.52592	0.836098	1623.49	-1008.63
M185 LRM2	Holocene humans	-2.5968	1.23542	-3223.29	-2718.01
M232 LLM2	Holocene humans	-2.0293	0.206002	1089.32	-2611.37
MH LLM2	Holocene humans	-2.36602	-1.84088	7665.41	-1720.13
R123 LLM1	Holocene humans	-2.78981	0.15448	3378.82	-2108.41
R123 LLM2	Holocene humans	-0.888851	-0.186981	5819.51	-1504.46
R433 LRM1	Holocene humans	-2.962	1.45952	-5729.88	-1744.95
R433 LRM2	Holocene humans	-3.00269	1.376	-5637.71	-1904.9
R258144 LLM1	Holocene humans	-3.74912	1.01836	-5606.99	-1588.29
R258144 LRM2	Holocene humans	-4.53898	2.57135	-4670.05	-3779.2
R488274 LLM1	Holocene humans	-2.94376	0.229953	-502.221	-2589.39
R752692 LRM2	Holocene humans	-2.40382	0.0627208	3128.89	-1753.78
R1140899 LRM1	Holocene humans	-3.54787	0.834661	-1359.86	-2417.3
R1160440 LLM1	Holocene humans	-2.45996	0.505531	968.693	-2405.49
R6051185 LLM1	Holocene humans	-2.81578	2.40332	-7078.22	-2397.81
R11011498 LLM1	Holocene humans	-2.68048	-0.0685064	1881.47	-1751.04
R11011498 LLM2	Holocene humans	-4.2792	0.447943	-4883.13	-3845.06
R16391186 LLM2	Holocene humans	-2.44478	1.64196	-4499.92	-2502.02
R17191237 LRM2	Holocene humans	-0.787787	-0.306967	-5375.93	-2607.39
R19891382 LLM1	Holocene humans	-1.58347	1.06242	-3406.74	-161.246
R19891382 LLM2	Holocene humans	-2.44513	2.01206	-1640.46	-2134.07
R20701423 LRM2	Holocene humans	-2.24146	2.27992	425.326	-2207.19
R22071493 LLM2	Holocene humans	-1.68644	0.00821044	6126.34	-2581.88
R25251641 LLM2	Holocene humans	-2.3976	-1.25352	7522.28	-2282.74
R26021673 LLM1	Holocene humans	-1.98168	1.72371	-3864.23	-1226.54
SanCanziano LLM1	Holocene humans	-2.20651	1.03345	-1645.69	-1934.08
SANCANZIANO LLM2	Holocene humans	-4.6766	0.49724	982.663	-4273.57
SanCanziano LRM1	Holocene humans	-2.98403	2.15021	-5262.6	-2046.63
SANCANZIANO LRM2	Holocene humans	-3.15287	1.12374	-1126.14	-2302.68
SI12 LRM1	Holocene humans	-1.8486	0.234016	1094.87	-1259.13
UCL9 LLM2	Holocene humans	-1.65853	0.597544	-3014	-1567.41
UCL9 LRM2	Holocene humans	-1.48325	-0.403533	-2671.48	-1856.25
UdP LRM1	Holocene humans	-1.01545	1.18951	-5125.17	-8.81713
UDP LRM2	Holocene humans	-2.03626	1.75569	-729.334	-1744.55
ULAC58 LLM1	Holocene humans	-2.93729	-0.718744	1653.56	-2232.72
ULAC66 LRM1	Holocene humans	-2.68253	-1.36679	501.398	-2252.38
ULAC151 LRM2	Holocene humans	0.790052	-0.300692	-4377.86	600.562
ULAC797 LRM1	Holocene humans	-0.763221	-1.64334	2892.43	-334.861
UTP LRM2	Holocene humans	-2.25877	0.585096	3448.94	-1938.64
VR LLM1	Holocene humans	-2.33698	1.36368	-1027.14	-2062.17
VR LLM2	Holocene humans	-2.32995	1.50898	1030.12	-2992.63
WB M2	Holocene humans	-1.61166	-1.88843	1616.01	-1013.21
Fontana Ranuccio IV M1	Middle Pleistocene Neanderthals	3.06971	-0.515022	-573.672	1998.84
Montmaurin LLM1	Middle Pleistocene Neanderthals	2.2065	-0.751702	-2516.78	1574.64
Montmaurin LRM1	Middle Pleistocene Neanderthals	3.22791	-0.760754	-134.248	2327.36
Montmaurin LLM2	Middle Pleistocene Neanderthals	4.90442	0.351918	2032.38	2660.08
Montmaurin LRM2	Middle Pleistocene Neanderthals	3.90751	0.638043	1885.95	2160
Archi LRM1	Late Pleistocene Neanderthals	4.47128	0.519913	1849.49	3061.91
BDJ4C9 LLM1	Late Pleistocene Neanderthals	5.05997	1.58652	-3079.64	4464.87
Combe Grenal I LRM1	Late Pleistocene Neanderthals	2.87182	0.51742	-4994.29	3156.26
Combe Grenal VI LLM1	Late Pleistocene Neanderthals	3.2377	0.564945	-838.884	2955.54
D1 M2	Late Pleistocene Neanderthals	3.8391	0.234592	5635.2	3352.36
D6 M2	Late Pleistocene Neanderthals	2.94967	0.421258	-873.083	2317.33
D9 LLM2	Late Pleistocene Neanderthals	2.94866	-0.777055	-3781.52	2684.4
D10 M2	Late Pleistocene Neanderthals	3.15998	0.393663	588.356	3022.82
D77 M1	Late Pleistocene Neanderthals	2.55051	-0.153036	-120.952	1499.82
D79 M1	Late Pleistocene Neanderthals	2.54211	0.149718	-971.141	1929.32
D80 M1	Late Pleistocene Neanderthals	4.84712	0.537668	-760.04	4005.84
D81 M1	Late Pleistocene Neanderthals	2.90037	1.06148	-4273.63	2348.96
D86 M2	Late Pleistocene Neanderthals	3.89096	-1.01076	1769.58	4260.22
D105 M1	Late Pleistocene Neanderthals	2.33282	0.891384	105.64	3130.03
D107 M2	Late Pleistocene Neanderthals	3.48433	0.898742	2206.68	3274.32
Ehringsdorf I LLM1	Late Pleistocene Neanderthals	2.59203	0.575231	-7369.94	2691.13
Engis M1	Late Pleistocene Neanderthals	3.23644	1.62803	-5518.23	1648.63
Fossellone 3A M1	Late Pleistocene Neanderthals	3.05074	2.02915	-4967.03	1858.13
Fossellone 3D M2	Late Pleistocene Neanderthals	1.81283	1.64871	-2847.98	2249.54
Gibraltar 2 M1	Late Pleistocene Neanderthals	4.23568	0.956162	-3498.93	3572.42
KRP52 LLM1	Late Pleistocene Neanderthals	3.12981	1.67193	-5623.77	2671.44
KRP53 LRM1	Late Pleistocene Neanderthals	2.35512	0.944561	-3810.08	2817.28
KRP53 LRM2	Late Pleistocene Neanderthals	3.54064	0.639646	961.584	3511.59
KRP54 LLM1	Late Pleistocene Neanderthals	3.84075	0.573029	-2520.6	2796.89
KRP54 LLM2	Late Pleistocene Neanderthals	3.95082	-0.469368	502.857	3374.38
KRP55 LLM1	Late Pleistocene Neanderthals	2.67923	-0.364224	799.535	1677.35
KRP55 LLM2	Late Pleistocene Neanderthals	3.7621	0.520758	429.172	3958.18
KRP57 LRM2	Late Pleistocene Neanderthals	4.89749	0.604535	3071.93	4283.8
KRP59d LRM2	Late Pleistocene Neanderthals	4.12362	-0.663508	1855.38	3933.93
La Quina Q760H9	Late Pleistocene Neanderthals	1.70916	-1.2336	1428.91	1432.16
Le Moustier LLM1	Late Pleistocene Neanderthals	3.80285	1.60734	-3720.92	2532.39
Le Moustier LLM2	Late Pleistocene Neanderthals	3.65615	0.700554	-2637	3177.14
Molare 1 LRM1	Late Pleistocene Neanderthals	3.03268	-2.04596	3747.4	3116.27
Roc de Marsal LRM1	Late Pleistocene Neanderthals	2.56316	0.281493	-2901.12	3087.23
Regourdou LLM2	Late Pleistocene Neanderthals	2.67915	0.171694	3383.27	2052.8
S5 LLM1	Late Pleistocene Neanderthals	4.81314	1.7864	-2120.17	3126.99
S36 LRM2	Late Pleistocene Neanderthals	2.90282	0.995061	1755.23	2784.03
S49 LRM1	Late Pleistocene Neanderthals	4.28336	1.77284	-2566.19	3637.35
S14-7 M1	Late Pleistocene Neanderthals	3.83893	0.983479	-666.194	2995.9
Scladina 4A1 LRM1	Late Pleistocene Neanderthals	5.10412	1.72006	-4874.05	3728.15
Scladina 4A1 LRM2	Late Pleistocene Neanderthals	5.63329	-0.372819	971.303	3656.47
SD540 LLM2	Late Pleistocene Neanderthals	3.90648	0.494731	1204.83	3748.41
SD755 LRM2	Late Pleistocene Neanderthals	3.40516	-0.936252	1850.72	3315.62
SD780 LLM1	Late Pleistocene Neanderthals	2.79026	0.374802	-1691.46	1934.15
SR756 LRM1	Late Pleistocene Neanderthals	4.04057	0.609208	-2500.06	3285.75
VI1139 LRM1	Late Pleistocene Neanderthals	3.59854	1.97014	-3988.38	1799.11

## Sheet: Supplementary Figure 6
Specimen	Tooth	Group	Ve	Vcdp	Vc	SEDJ	Vcdp/Vc	3D AET	3D RET
ATD6-94	M1	HA	268.09	332.63	600.72	227.58	55.37	1.18	17
ATD6-112	M1	HA	310.95	342.12	653.07	233.93	52.39	1.33	19.01
ATD6-96	M1	HA	261.4	332.2	593.6	256.1	55.96	1.02	14.74
ATD6-5	M2	HA	303.96	408.04	712.01	259.92	57.31	1.17	15.77
ATD6-113	M2	HA	282.92	330.75	613.67	230.67	53.9	1.23	17.74
ATD6-144	M2	HA	193.92	284.32	478.24	197.01	59.45	0.98	14.97
ATD6-96	M2	HA	219.75	260.35	480.1	197.53	54.23	1.11	17.42
CA 808	M1	HE	236.17	264.35	500.52	208.11	52.82	1.13	17.68
MA93	M1	HE	229.87	332.89	562.76	231.15	59.15	0.99	14.35
Tighenif 2	M2	HE	257.01	396.04	653.05	240.49	60.64	1.07	14.55
NG0802.3	M2	HE	257.99	447.75	705.74	258.84	63.44	1	13.03
NG92.3	M2	HE	234.29	317.58	551.87	224.59	57.55	1.04	15.29
NG92D6ZE57s/d76	M2	HE	309.52	429.85	739.37	302.55	58.14	1.02	13.56
NG0802.2	M2	HE	221.08	286.44	507.52	213.49	56.44	1.04	15.71
SMF-8865	M2	HE	289.05	422.29	711.34	268.24	59.37	1.08	14.36
Bosco Pontini 1	M1	HH	202.17	287.88	490.05	139.71	58.75	1.45	21.92
Bosco Pontini 2	M1	HH	211.17	314.28	525.45	129.33	59.81	1.63	24.02
San Canziano	M1	HH	189.76	330.38	520.14	232.74	63.52	0.82	11.79
San Canziano	M1	HH	246.17	265.03	511.2	227.5	51.85	1.08	16.85
Val Rosandra	M1	HH	248.44	279.13	527.58	233.02	52.91	1.07	16.31
B996-scht1	M1	HH	258.6	273.24	531.84	216.49	51.38	1.19	18.41
B998-scht2-mand3	M1	HH	215.49	273.54	489.03	224.22	55.93	0.96	14.81
MH-UdP	M1	HH	253.14	294.23	547.37	242.84	53.75	1.04	15.67
B996-scht2 M1	M1	HH	349.88	420.84	770.73	257.57	54.6	1.36	18.13
B998-scht1-mand2	M1	HH	241.52	250.21	491.73	198.48	50.88	1.22	19.31
B998-scht2-mand1	M1	HH	204.19	238.55	442.74	222.99	53.88	0.92	14.76
MH-UdP LLM1	M1	HH	283.26	377.51	660.77	271.13	57.13	1.04	14.46
Bosco Pontini 1	M2	HH	227.47	286.83	514.3	216.13	55.77	1.05	15.96
Bosco Pontini 2	M2	HH	239.98	309.64	549.62	242.71	56.34	0.99	14.61
Bosco Pontini 4	M2	HH	199.59	172.59	372.11	172.29	46.37	1.16	20.81
B995	M2	HH	373.06	502.42	875.48	312.54	57.39	1.19	15.01
San Canziano	M2	HH	240.8	219.2	460	181.1	47.65	1.33	22.05
San Canziano	M2	HH	266.6	257.2	523.8	199.2	49.1	1.34	21.04
Val Rosandra	M2	HH	279.7	291.9	571.6	222.2	51.07	1.26	18.98
NoLab	M2	HH	260.1	219.5	479.6	182.7	45.77	1.42	23.6
MH-UdP	M2	HH	290.72	343.79	634.5	225.93	54.18	1.29	18.37
B996-24852	M2	HH	273.25	359.31	632.57	234.89	56.8	1.16	16.36
B996-scht1	M2	HH	259.81	288.47	548.28	207.7	52.61	1.25	18.93
B996-scht1	M2	HH	292.18	360.8	652.98	227.24	55.25	1.29	18.06
B998-scht1-mand2	M2	HH	200.92	146.35	347.27	146.44	42.14	1.37	26.04
UCL9 M2d	M2	HH	234.04	254.79	488.83	183.52	52.12	1.28	20.12
UCL9 M2g	M2	HH	179.56	176.96	356.52	141.71	49.64	1.27	22.57
MH-UTP	M2	HH	181.49	170.27	351.76	147.19	48.41	1.23	22.25
MH-MNHN	M2	HH	192.86	176.84	369.7	144.35	47.83	1.34	23.8
NoLab1	M2	HH	183.37	166.73	350.1	137.63	47.62	1.33	24.21
NoLab2	M2	HH	248.33	254.62	502.95	184.45	50.63	1.35	21.24
NoLab3	M2	HH	273.38	282.26	555.64	198.95	50.8	1.37	20.95
NoLab4	M2	HH	174.76	208.47	383.23	157.29	54.4	1.11	18.74
NoLab5	M2	HH	203.14	166.35	369.49	135.53	45.02	1.5	27.25
NoLab6	M2	HH	224.64	226.74	451.38	176.31	50.23	1.27	20.89
NoLab7	M2	HH	389.77	469.08	858.85	264.38	54.62	1.47	18.97
NoLab8	M2	HH	169.13	266.97	436.1	189.75	61.22	0.89	13.84
NoLab9	M2	HH	289.43	438.69	728.12	284.64	60.25	1.02	13.38
BDJ4C9	M1	LNEA	302.07	502.37	804.44	267.99	62.45	1.13	14.18
S14-7	M1	LNEA	308.44	379.87	688.31	250.89	55.19	1.23	16.97
SR755	M1	LNEA	240.55	250.03	490.58	182.48	50.97	1.32	20.92
SR540	M1	LNEA	307.67	333.38	641.05	230.46	52.01	1.34	19.25
Engis	M1	LNEA	289.27	519.34	808.61	302.91	64.23	0.95	11.88
KRP53	M1	LNEA	283.74	366.94	650.68	225.87	56.39	1.26	17.55
KRP54	M1	LNEA	172.62	277.21	449.83	212.25	61.63	0.81	12.47
KRP55	M1	LNEA	199.89	271.29	471.18	190.16	57.58	1.05	16.24
Roc de Marsal	M1	LNEA	269.35	261.75	531.1	211.57	49.28	1.27	19.9
Roc de Marsal	M1	LNEA	236.36	229.8	466.16	197.28	49.3	1.2	19.56
CG IV	M1	LNEA	161.95	201.99	363.94	192.61	55.5	0.84	14.33
S36	M2	LNEA	224.31	245.42	469.73	203.17	52.25	1.1	17.63
KRD6	M2	LNEA	257.58	241.99	499.57	208.55	48.44	1.24	19.82
KRD10	M2	LNEA	232.92	291.94	524.86	229.41	55.62	1.02	15.31
KRP55	M2	LNEA	239.71	266.34	506.06	226.53	52.63	1.06	16.45
KRP54	M2	LNEA	235.72	244	479.72	191.25	50.86	1.23	19.72
KRP D80	M2	LNEA	201.13	180.94	382.07	181.02	47.36	1.11	19.64
KRD1	M2	LNEA	215.22	237.64	452.86	188.34	52.47	1.14	18.45
Le Moustier 1	M2	LNEA	342.9	426.01	768.91	285.35	55.4	1.2	15.97
Regourdou 1	M2	LNEA	361.91	408.13	770.04	277.47	53	1.3	17.58
Las Palomas29	M2	LNEA	267.22	267.12	534.34	195.45	49.99	1.37	21.23
AT-829	M1	MNEA	276.83	283.21	560.04	234.66	50.57	1.18	17.96
AT-3179	M2	MNEA	293.27	323.23	616.5	254.21	52.43	1.15	16.81
AT-169	M2	MNEA	228.47	190.32	418.8	171.19	45.45	1.33	23.2
AT-271	M2	MNEA	300.37	326.87	627.24	236.46	52.11	1.27	18.44
AT-284	M2	MNEA	181.94	135.34	317.28	282.04	42.66	0.65	12.56
AT-1761	M2	MNEA	219.62	180.82	400.44	95.4	45.16	2.3	40.71
AT-941	M2	MNEA	191.51	240.61	432.12	128.45	55.68	1.49	23.97
AT-946	M2	MNEA	227.43	236.21	463.64	119.93	50.95	1.9	30.68
AT-2270	M2	MNEA	221.31	249.4	470.71	196.79	52.98	1.12	17.87
AT-2396	M2	MNEA	232	259.2	491.2	216.79	52.77	1.07	16.78
AT-6579	M2	MNEA	239.77	263.9	503.67	180.33	52.4	1.33	20.73
TNH2	M1/2	TNH 2	252.98	339.76	592.74	141.7	57.32	1.79	25.59
Xiahe 1	M2	Xiahe	354.43	305.28	659.71	238.64	46.27	1.49	22.06

## Sheet: Supplementary Figure 7
Specimen	Group	Deformation-based GM analysis									Landmark-based GM analysis
		PC1	PC2	PC3	cv-bgPC1	cv-bgPC2	bgPC1 (5 groupes)	bgPC2 (5 groupes)	cv-CV1	cv-CV2	PC1	PC2	PC3	bgPC1	bgPC2	cv-bgPC1	cv-bgPC2	bgPC1 (5 groupes)	bgPC2 (5 groupes)	CV1	CV2	cv-CV1	cv-CV2
TNH2-1	TNH2-1	-8303.22	-2811.1	3914.79			-8053.44	-4374.1			0.0956465	-0.0248651	0.0284591	0.0912412	0.0416148			-0.0907302	-0.0406203	3.29963	1.49844
Xiahe M1	Xiahe LRM1	-4895.42	-1778.81	4006.95			-5161.49	-3287.63			0.0663885	-0.00451177	0.0384084	0.0647964	0.0286933			-0.0642646	-0.0249255	4.80269	1.8605
Xiahe M2	Xiahe LRM2	-7736.43	-1370.95	-407.461			-7604.26	-716.453			0.0849411	-0.0390333	-0.050532	0.0817903	-0.0100279			-0.0830025	0.00238841	1.04697	1.23675
LV1 M1	Late Pleistocene modern humans	2333.83	-2764.93	-1960.1	-2145.45	329.461	2178.67	-297.393	-0.255214	0.536293	-0.00767067	-0.0487625	-0.021706	-0.00801193	0.00631035	-0.00592703	0.00802951	0.00746407	-0.011161	-0.546831	-1.02272	-0.331852	-1.0811
Qafzeh 4 LLM1	Late Pleistocene modern humans	-63.1354	-730.815	-2596.7	303.31	-1079.56	-276.569	1127.89	-0.526405	-0.499052	0.00570955	-0.0055525	-0.055484	0.00466148	-0.022808	0.00703439	-0.0208617	-0.00608281	0.0156006	-0.86548	-0.503223	-0.623196	-0.489166
Qafzeh 4 LRM1	Late Pleistocene modern humans	-569.546	59.5282	-2169.38	872.891	-1287.45	-840.639	1357.78	-1.61713	-0.526131	0.0114683	0.00880732	-0.0637631	0.0107984	-0.0378563	0.0134409	-0.0356488	-0.012453	0.0305919	-1.44942	0.159911	-1.23637	0.372701
Qafzeh 9 LLM1	Late Pleistocene modern humans	4126.79	-1457.6	-840.113	-3611.85	143.902	3641.13	-116.487	-1.23429	0.179789	-0.044244	-0.0349312	-0.0147875	-0.0361701	0.0106072	-0.0342055	0.012495	0.0354009	-0.0162616	-1.58834	0.197422	-1.50705	0.307866
Qafzeh 9 LLM2	Late Pleistocene modern humans	2609.6	1348.14	-538.35	-2320.24	-586.135	2364.15	643.019	0.404115	0.160662	-0.0531468	-0.00740076	-0.0452972	-0.0419247	-0.00930309	-0.0396105	-0.00695871	0.0408495	0.00247686	-1.21499	0.383261	-0.980152	0.616335
Qafzeh 9 LRM1	Late Pleistocene modern humans	3693.78	-2060.1	-1472.74	-2971.54	-263.769	2992.53	288.139	-1.40731	-0.741222	-0.0168628	-0.0438399	-0.0186598	-0.0124062	0.00337065	-0.0104019	0.00496768	0.0113713	-0.00951135	-0.681726	0.656619	-0.4991	0.802063
Qafzeh 10 LRM1	Late Pleistocene modern humans	5336.43	-3434.58	206.409	-4781.96	1393.51	4793.55	-1371.87	-0.262558	0.972218	-0.024388	-0.0245679	0.00910849	-0.0244126	0.0111983	-0.0225857	0.0126281	0.0238659	-0.0137743	-1.21858	-0.773725	-1.11184	-0.802725
Qafzeh 11 LLM1	Late Pleistocene modern humans	2548.01	66.493	-1982.15	-2471.16	-706.69	2500.52	746.106	-0.0375965	0.565466	-0.013436	-0.011516	-0.0347202	-0.0126388	-0.00213866	-0.0105964	-0.000507006	0.0117619	-0.0021849	0.841172	-1.85516	1.4255	-1.94556
Qafzeh 11 LLM2	Late Pleistocene modern humans	-4594.12	3011.47	-2055.96	4320.81	-2388.91	-4254.56	2430.37	-1.10443	-0.338335	-0.0119643	0.0779414	-0.0134529	-0.0136553	-0.0304761	-0.011039	-0.0281223	0.01308	0.0317615	-1.64611	-0.526217	-1.55981	-0.52303
Qafzeh 15 LLM1	Late Pleistocene modern humans	508.09	-3604.83	-3978.65	-357.293	-1004.33	400.705	1092.55	-2.49447	0.0893357	0.00796846	-0.0578011	-0.052593	0.00628112	-0.0194351	0.0090462	-0.0165501	-0.00801667	0.00926425	-1.23132	0.408952	-0.98163	0.665284
Qafzeh 15 LRM1	Late Pleistocene modern humans	956.339	-4011.79	-3504.73	-808.79	-661.628	856.333	735.611	-1.96545	0.164494	0.00887812	-0.0614082	-0.0197231	0.0058692	0.00077919	0.00846871	0.00342263	-0.00706222	-0.00909007	-0.28877	0.0288438	0.250654	0.194737
KNM-ER 992LLM1	Homo erectus s.l.	-5025.28	17.668	2369.87	5331.65	1317.32	-5539.42	-1226.72	0.192701	-2.7845	0.0532298	0.0145401	-0.00482834	0.0565816	-0.00748091	0.0568814	-0.00636343	-0.0565401	0.00949186	0.71748	3.35336	0.678838	3.18519
KNM-ER 992LLM2	Homo erectus s.l.	-12478.8	-11.0153	-294.327	12848.9	22.0292	-12911.3	-21.3103	1.05864	-5.90347	0.0651208	0.0269119	-0.0156915	0.0691402	-0.026802	0.068788	-0.0268871	-0.0690016	0.0289727	-0.598499	4.89331	-0.639301	4.78564
KNM-ER 992LRM1	Homo erectus s.l.	-4876.54	693.04	2297.78	5549.76	693.042	-5737.83	-635.15	-0.249282	-4.00808	0.112704	0.0202437	-0.0249755	0.117348	-0.0129514	0.118136	-0.0136249	-0.117595	0.0133108	2.20048	5.24882	2.12936	5.26373
KNM-ER 992LRM2	Homo erectus s.l.	-6422.29	-56.6114	1745.55	7058.13	937.683	-7175.15	-859.05	0.599956	-4.20135	0.0910781	0.012556	-0.0326958	0.0964299	-0.0193823	0.0965447	-0.0198005	-0.0965108	0.0197215	1.4848	4.72146	1.40362	4.59478
MA93 LM1/2	Homo erectus s.l.	-12392.7	-1374.98	1786.28	11992.9	1952.46	-12222	-1717.68	2.83372	-3.75583	0.126539	0.0177993	0.0567021	0.11764	0.0145195	0.115018	0.0185644	-0.117115	-0.00789072	2.58692	3.42937	2.47104	3.32454
Tighenif 2 M2	Homo erectus s.l.	-8267.14	433.106	930.35	8531.76	38.1184	-8637.51	-22.8188	-0.803154	-3.975	0.0808361	0.00326266	-0.00967852	0.0860863	-0.0065573	0.0860116	-0.00544824	-0.0850864	0.00925629	2.35549	5.84681	2.48436	5.8543
CA 808	Homo erectus s.l.	-11397.2	-2193.72	-155.975	11286.5	984.571	-11547.4	-863.341	1.10762	-5.65303	0.0936293	-0.0051771	0.0426435	0.091897	0.0199258	0.0898618	0.0239474	-0.0910209	-0.0154034	1.90944	4.33203	1.94469	3.93006
PA69 M1	Homo erectus s.l.	-3559.51	-140.077	793.401	4160.4	142.145	-4293.4	-120.804	-0.225983	-3.17715	0.0665343	0.00205289	0.0181696	0.0705586	0.00603209	0.0712634	0.007723	-0.0699916	-0.00339575	0.472814	4.88653	0.414693	4.79797
PA102 M1	Homo erectus s.l.	-18878.2	2183.95	-4215.58	18158	-4295.55	-18724.5	3530.42	-3.46163	-7.55541	0.161244	-0.0133344	-0.0888238	0.156472	-0.075643	0.147286	-0.0843265	-0.15679	0.0704615	-1.25102	7.42807	-2.48884	7.7539
PA531 M1	Homo erectus s.l.	-13383.6	-1881.44	-3134.16	12943.9	-1645.86	-13217.4	1450.68	-1.52292	-5.14542	0.120997	-0.012259	0.0152791	0.10898	-0.021981	0.106508	-0.0217642	-0.108756	0.0249542	-0.572608	3.70443	-0.548736	3.42903
Sangiran 1b M1	Homo erectus s.l.	-6946.2	-1297.84	-1346.48	6995.76	133.744	-7121.08	-109.335	0.0293098	-3.0595	0.020795	-0.0190914	-0.0112152	0.0299303	0.0106121	0.0288535	0.0128436	-0.0304386	-0.0142554	0.755562	3.59158	0.702488	3.11209
Sangiran 1b M2	Homo erectus s.l.	-8879.22	137.047	-341.651	9208.54	-206.505	-9279.25	196.981	-0.862553	-4.36981	0.0853883	0.00254893	-0.0421674	0.0919	-0.0236883	0.0916826	-0.0242568	-0.0921396	0.0211146	1.15587	5.50539	1.07325	5.49505
PA70 M2	Homo erectus s.l.	-13146.9	1467.17	-2170.16	13275.7	-2154.25	-13373.5	1876.87	-1.31927	-5.99323	0.129275	0.00883426	-0.0340972	0.134282	-0.028472	0.13447	-0.0317291	-0.1342	0.0278516	0.088701	7.97183	-0.345657	8.32787
PA533 M2	Homo erectus s.l.	-8579.89	2327.17	-1477.65	8904.22	-1800.76	-9093.82	1660.99	-1.128	-4.57799	0.0883646	0.00500685	-0.0508351	0.0988479	-0.0278619	0.098282	-0.0289378	-0.0989116	0.0251054	1.12995	6.87849	1.08527	7.03616
S7-64 M2	Homo erectus s.l.	-3275.34	1853.35	844.595	3984.29	-649.704	-4216.27	643.762	-0.774481	-2.51305	-0.0188863	0.0141965	-0.0252763	-0.00210551	-0.0164059	-0.0040471	-0.0143769	0.00182274	0.0158175	-1.5544	3.52066	-1.64679	3.1931
S7-20	Homo erectus s.l.	-4792.43	624.855	299.49	5481.56	-307.958	-5601.53	306.098	-0.815565	-3.57622	0.0557166	-0.00331908	-0.0266144	0.0640068	-0.0135157	0.0646897	-0.0130215	-0.0641407	0.012117	-0.0133815	4.46588	-0.00846268	4.37929
SMF-8865 M2	Homo erectus s.l.	-11347.4	-1018.27	-277.878	11667.8	15.401	-11755.3	-10.0354	-0.294076	-5.38886	0.132022	-0.0182714	-0.0134923	0.131168	-0.0147147	0.130461	-0.0152967	-0.131089	0.0154486	1.23926	5.57618	1.19194	5.48712
167I75 LLM1	Holocene humans	3358.58	-1880.08	-2547.54	-3325.54	-644.665	3343.73	767.402	-1.50558	1.63511	-0.0307518	-0.0382555	0.0332127	-0.0340696	0.0165782	-0.0320667	0.0185665	0.0342379	-0.0173921	-1.79178	-0.79235	-1.68742	-0.849626
B995M250k	Holocene humans	-848.374	3775.93	-1551.56	379.497	-3139.37	-343.589	3232.12	-3.41521	1.63345	-0.0123231	0.0472127	-0.0107053	-0.0192423	-0.0305559	-0.0172254	-0.0295186	0.019478	0.0324383	-2.71537	-1.10304	-2.76404	-1.15072
B996SCHT1 LLM2	Holocene humans	7143.44	2421.1	-269.581	-7048.87	-1137.73	7060.99	1211.53	-1.89857	2.3012	-0.0525601	0.0221138	0.0240682	-0.0558247	0.00498148	-0.0539724	0.00674054	0.0566542	-0.00350822	-1.60662	-1.57949	-1.48896	-1.752
B996scht1 LRM1	Holocene humans	8059.33	-638.9	-2149.52	-7503.94	-999.34	7519.77	1100.36	-1.4681	0.702255	-0.0482289	-0.0421752	0.0179419	-0.049753	0.00508979	-0.0477944	0.00704737	0.0502375	-0.00707608	-2.46838	-0.0464003	-2.52147	0.0506643
B996SCHT1 LRM2	Holocene humans	5547.35	2326.44	-524.157	-5358.46	-1247.15	5375.83	1337.82	-1.33332	1.21037	-0.041815	0.0262608	0.031243	-0.0443098	0.00920987	-0.0425849	0.0106399	0.0449396	-0.00676584	-0.524605	-1.11255	-0.307489	-1.1805
B996scht2 M1	Holocene humans	1620.91	-2453.75	-2716.05	-1340.23	-1619.66	1367.79	1723.86	-3.13492	0.097126	-0.000363844	-0.0422441	0.0164772	-0.00451225	-0.00322764	-0.00234737	-0.00143465	0.00450402	0.00284515	-3.56562	0.336281	-3.77822	0.366942
B998scht1Mand2 LLM1	Holocene humans	5251.11	1246.17	-1541.32	-4828.04	-1515.95	4830.59	1550.86	-1.22745	1.27748	-0.0376962	0.000633287	-0.0205377	-0.0357581	-0.0116177	-0.0340794	-0.0107996	0.0350623	0.00993982	-1.28083	-1.12881	-1.2103	-1.18157
B998SCHT1MDB2 LLM2	Holocene humans	3776.79	3374.43	195.181	-3238.7	-1719.28	3259.19	1806.49	-1.65269	1.13134	-0.0268024	0.0157444	-0.0555063	-0.0203117	-0.0307738	-0.0181375	-0.0294329	0.0198694	0.0283772	-0.99079	-0.16455	-0.861432	-0.114443
B998scht2mand1 LLM1	Holocene humans	2246.59	-2652.53	-2361.96	-1829.12	-914.348	1846.71	1011.25	-2.74413	0.250632	-0.00260046	-0.0394735	-0.0259787	-0.00309295	-0.0122771	-0.00105989	-0.0108629	0.00264528	0.00810202	-2.18294	0.436326	-2.18801	0.491484
B998scht2mand3 LRM1	Holocene humans	-1781.09	4397.72	171.194	1914.77	-2296.26	-1878.7	2387.6	-1.98999	0.122744	-0.00622103	0.0720031	-0.0293689	-0.00330078	-0.0368478	-0.000779144	-0.0349105	0.00345507	0.0389819	-2.18292	0.428979	-2.1831	0.551486
B99624852 M2	Holocene humans	-935.125	4091.61	-1503.09	584.453	-2599.29	-548.902	2698.98	-2.22413	1.13317	0.00143806	0.0612484	-0.0109689	-0.00667464	-0.029606	-0.00440714	-0.027997	0.00704101	0.0320604	-1.16205	-1.71481	-1.02213	-1.84542
Belgian13e LRM2	Holocene humans	-1359.99	-2109.78	-2029.66	1440.83	-983.25	-1401.17	1091.03	-1.97026	-0.305186	-0.0234789	-0.0237726	-0.00784134	-0.0240088	-0.00440382	-0.0221893	-0.00315145	0.0233693	0.00151623	-1.60283	-0.593545	-1.54769	-0.602068
Belgian89a LLM1	Holocene humans	-1561.86	-1973.92	-5313.12	1515.39	-2539.52	-1463.14	2682.92	-3.24221	0.853017	-0.0399848	-0.0251887	-0.0175218	-0.0393565	-0.00626583	-0.0376998	-0.00531952	0.0389938	0.00237945	-1.15274	-1.06	-1.0701	-1.10829
Belgian93a LLM1	Holocene humans	3102.89	-4553.37	-823.01	-2907.78	1331.66	2921.98	-1183.96	-0.117203	0.718706	-0.0298431	-0.0647985	-0.00185543	-0.030082	0.0145737	-0.0280017	0.016704	0.0300388	-0.0182241	-1.41628	-1.20412	-1.30895	-1.29477
Belgian129a LLM1	Holocene humans	2300.1	-3576.18	-918.781	-2113.58	907.223	2127.28	-794.048	-0.555628	-0.0566275	-0.0290219	-0.0452053	0.0186074	-0.0291922	0.020415	-0.0273556	0.0219738	0.0294704	-0.0218854	-0.627225	-0.54439	-0.51177	-0.543733
BelgianA31 LRM1	Holocene humans	1145.84	-1714.55	-2903.19	-1264.11	-1187.56	1293.43	1308.88	-2.45229	1.10652	-0.0417148	-0.0329066	-0.00961401	-0.0437824	0.0016321	-0.0420687	0.00293403	0.0436706	-0.00470409	-2.54131	-2.19516	-2.5875	-2.34477
BelgianA32 LLM1	Holocene humans	3173.78	-2869.32	-1354.42	-3037.3	118.86	3046.6	-13.9533	-1.49935	0.509405	-0.0387388	-0.0491964	0.0208194	-0.0392282	0.0199544	-0.0373827	0.0217085	0.03966	-0.0212007	-1.95095	-0.986425	-1.91423	-1.04952
BP1 M1	Holocene humans	672.935	-1108.77	-2047.26	-646.023	-1148.98	684.511	1292.83	-1.29114	0.0976781	0.0203776	-0.0214771	-0.00230051	0.0116059	-0.0224609	0.0138033	-0.0209629	-0.0117029	0.0217167	-2.55136	0.271977	-2.60012	0.354783
BP1 M2	Holocene humans	-5155.89	770.84	-313.815	4928.42	-1538.16	-4872.79	1623.37	-1.92734	-1.32618	0.0664099	0.0395582	0.0259471	0.054419	-0.0305096	0.0571482	-0.0284873	-0.0537667	0.0357807	-2.24875	1.73462	-2.26448	2.1222
BP2 M1	Holocene humans	3429.41	-1993.33	-1892.87	-3306.21	-920.494	3335.33	1069.38	-1.80424	1.16434	-0.00577696	-0.0298665	0.0013323	-0.0126694	-0.01711	-0.010626	-0.0156752	0.0125794	0.0160575	-2.85973	-0.451916	-2.91956	-0.459025
BP2 M2	Holocene humans	-1000.8	2533.6	618.758	687.014	-1078.65	-647.395	1210.17	-0.269858	0.499902	0.0179994	0.0607137	0.0341571	0.00643728	-0.0122462	0.00904346	-0.00971198	-0.0059767	0.0190867	0.269231	-1.59432	0.697801	-1.70322
BP4 M2	Holocene humans	944.17	575.119	524.853	-1450.6	96.9117	1490.95	83.1306	-0.248938	2.2891	-0.0140734	0.01761	0.0249716	-0.017584	0.00673329	-0.0153944	0.00884759	0.0186057	-0.00491873	-1.06009	-0.40346	-0.837045	-0.367591
M3 LRM1	Holocene humans	6214.97	2710.62	-1743.81	-5509.82	-2354.53	5526.06	2385.26	-2.83534	0.274988	-0.0625285	0.00234496	-0.039465	-0.051962	-0.0198379	-0.0500266	-0.018722	0.0518808	0.0176547	-2.24189	0.626579	-2.25113	0.776085
M5 LLM1	Holocene humans	6943.75	1726.07	-1209.05	-6497.94	-1497.05	6507.98	1539.12	-1.07418	1.85187	-0.0727878	-0.00120115	-0.00281623	-0.0665054	-0.00239588	-0.0649829	-0.0016242	0.0669955	0.00273874	-2.25553	-1.10173	-2.25863	-1.14909
M6 LLM2	Holocene humans	6940.88	4824.68	11.5424	-6766.89	-2334.6	6800.99	2402.93	-2.14017	2.96334	-0.0819115	0.04417	-0.00651126	-0.0763266	-0.0162221	-0.0743321	-0.0149557	0.0773612	0.0183176	-2.15991	-1.3417	-2.14377	-1.47554
M19 LRM2	Holocene humans	750.225	4435.08	1539.39	-587.117	-1201.59	635.294	1382.93	-1.59849	0.169596	-0.0272409	0.0647039	0.00849157	-0.0276981	-0.0224458	-0.0254396	-0.0206464	0.0282969	0.0272084	-1.83899	-0.307004	-1.79973	-0.280611
M53 LLM2	Holocene humans	-5581.44	49.8655	-1534.11	4949.12	-1494.86	-4898.01	1560.76	-1.98357	0.66098	0.0498219	0.0255159	0.0282034	0.0359094	-0.0197868	0.0384202	-0.0179102	-0.0349712	0.0239659	-2.46239	0.48881	-2.50808	0.632605
M123 LLM2	Holocene humans	5005.23	6675.79	391.746	-4550.69	-2227.59	4603.67	2402.58	-0.730613	2.01998	-0.0468375	0.0790644	-0.0354874	-0.0426357	-0.042573	-0.0399108	-0.0406253	0.0425895	0.0455332	-1.23956	-0.344942	-1.0393	-0.294239
M145 LRM2	Holocene humans	2327.17	5328.61	-1154.27	-2324.33	-3664.25	2370.37	3762.59	-3.48088	2.063	-0.0431685	0.0767753	-0.0296424	-0.0464536	-0.0492429	-0.0437993	-0.0478318	0.0466721	0.0512387	-3.43857	-1.75478	-3.68713	-1.86905
M146 LLM2	Holocene humans	3661.48	1697.61	-1503.48	-3472.12	-2200.46	3492.49	2266.76	-2.67105	1.38557	-0.0258987	0.00636596	0.00714843	-0.028739	-0.0139937	-0.0269529	-0.0129971	0.0292532	0.0149934	-2.04067	-0.629	-2.03	-0.642917
M161 LRM1	Holocene humans	3430.61	21.2246	-2778.87	-2742.69	-2724.72	2767.25	2785.52	-3.84397	-0.218388	-0.0389686	-0.0191932	-0.00691988	-0.0362428	-0.0155002	-0.0343634	-0.0143176	0.0360908	0.0144366	-3.26579	0.277234	-3.39852	0.305066
M162 LRM2	Holocene humans	2197.69	3342.18	589.123	-1452.46	-1937.25	1493.17	2084.83	-2.58718	-0.975839	-0.00977262	0.0517991	0.00588721	-0.00624138	-0.0260203	-0.00384374	-0.0241046	0.00673907	0.0311941	-1.65109	1.06621	-1.54508	1.34222
M181 LLM2	Holocene humans	-1933.4	678.411	-93.6023	1693	-981.536	-1651.23	1094.51	-1.4674	0.841843	0.00893216	0.0449153	0.03233	-0.000316861	-0.0156647	0.00205879	-0.0136094	0.00102644	0.02186	-2.27995	-0.729559	-2.28805	-0.760687
M185 LRM2	Holocene humans	3384.6	3330.47	-879.088	-3175.26	-2742.2	3216	2857.15	-2.63224	1.28782	-0.0348241	0.0468032	0.0142304	-0.0394407	-0.019913	-0.0373147	-0.0183098	0.0403651	0.0244434	-2.43359	-1.36555	-2.47953	-1.54782
M232 LLM2	Holocene humans	-1283.74	4758.07	-1142.52	1169.26	-2665.53	-1134.46	2759.11	-2.01973	0.174971	0.0272812	0.0645719	-0.0130323	0.0187079	-0.0369784	0.0213497	-0.0348302	-0.0183547	0.0407311	-1.71249	0.326406	-1.6346	0.474228
MH LLM2	Holocene humans	-8013.72	1034.39	-647.361	7719.6	-1735.44	-7656.08	1758.83	-2.38361	-2.10006	0.0325112	-0.0368386	-0.0295395	0.0281244	-0.0193371	0.0305353	-0.0175237	-0.0277333	0.0161719	-2.20782	0.0244086	-2.20619	0.140937
R123 LLM1	Holocene humans	-3586.24	-2660.54	-4208.9	3435.82	-1788.98	-3378.79	1910.91	-2.85243	0.0884808	0.00677684	-0.0380273	-0.036239	0.00594063	-0.0120885	0.00810591	-0.0104818	-0.00685657	0.00698029	-2.2325	-0.408445	-2.23642	-0.400974
R123 LLM2	Holocene humans	-6083.15	912.711	-1281.48	5896.99	-1526.68	-5842.82	1573.72	-0.735488	-0.304838	0.0181052	0.014906	-0.00350818	0.0218916	-0.000942883	0.023978	0.000170453	-0.0220391	0.00185636	-0.367304	0.921721	-0.0863619	1.11292
R433 LRM1	Holocene humans	6161.41	-978.568	-2569.97	-5734.85	-1575.39	5739.27	1616.8	-3.00233	1.49266	-0.0571677	-0.0216721	-0.0244353	-0.0564602	-0.0218523	-0.0546105	-0.0209989	0.0559933	0.0178253	-2.7337	-0.879677	-2.81264	-0.93007
R433 LRM2	Holocene humans	6087.64	-707.595	-2604.34	-5633.24	-1725.71	5642.23	1775.78	-3.04969	1.4096	-0.0640704	-0.0226211	-0.0204651	-0.0626119	-0.0188583	-0.0608326	-0.0180794	0.0622929	0.0153547	-2.69634	-0.960381	-2.77193	-1.0232
R258144 LLM1	Holocene humans	5977.87	-2893.51	-3184.34	-5626.12	-1371.8	5632.97	1434.61	-3.89724	1.04166	-0.0545034	-0.0506059	-0.020981	-0.0559003	-0.0137984	-0.0539786	-0.0124272	0.0557431	0.00961811	-2.82878	-1.50705	-2.90526	-1.58912
R258144 LRM2	Holocene humans	4669.32	4123.64	-2398.15	-4595.82	-3839.1	4640.68	3889.81	-4.87822	2.63138	-0.0522561	0.03931	-0.0180175	-0.0557571	-0.035936	-0.0538331	-0.0355868	0.0559137	0.0364071	-3.51284	-1.69421	-3.67298	-1.72214
R488274 LLM1	Holocene humans	537.096	-19.4242	-3405.04	-485.324	-2464.23	510.046	2531.96	-2.97975	0.221115	-0.0141932	-0.00160344	-0.0219558	-0.019055	-0.0271693	-0.0171661	-0.0263082	0.0190745	0.0252672	-3.65696	-0.258987	-3.83514	-0.269746
R752692 LRM2	Holocene humans	-3114.67	2911.53	313.094	3208.36	-1943.41	-3159.46	2079.95	-2.42031	-0.0291285	0.0154581	0.0433914	0.0233333	0.0109781	-0.0149272	0.0132849	-0.0131598	-0.0100873	0.0214392	-0.7243	-0.231079	-0.525138	-0.179973
R1140899 LRM1	Holocene humans	1570.4	211.805	-2866.14	-1309.21	-2242.93	1339.45	2341.27	-3.66339	0.847449	-0.0250743	0.00377098	-0.0322615	-0.0239544	-0.019569	-0.0217852	-0.0178628	0.0230162	0.0166399	-2.66157	-0.953074	-2.74623	-1.02826
R1160440 LLM1	Holocene humans	-1194.31	-427.466	-3469.23	1034.07	-2330.96	-994.191	2442.56	-2.47985	0.478689	0.00116083	0.0035055	0.0202274	-0.00842726	-0.012275	-0.00636755	-0.0107754	0.00830459	0.0143113	-2.24859	-0.753559	-2.25246	-0.782248
R6051185 LLM1	Holocene humans	7398.11	-557.116	-3490.18	-7060.7	-2326.86	7068.43	2317.57	-2.86735	2.50845	-0.0712769	-0.0345875	-0.0295856	-0.0683984	-0.00975396	-0.066752	-0.0089198	0.0679888	0.00551191	-3.22953	-2.17598	-3.41229	-2.28177
R11011498 LLM1	Holocene humans	-2059.7	-4095.4	-4328.92	1912.13	-1452.03	-1865.5	1574.15	-2.70981	-0.105929	0.0001992	-0.0462855	0.00448918	-0.00856801	-0.00728984	-0.00652547	-0.00571426	0.00813739	0.00490515	-2.28044	-1.30271	-2.28467	-1.36161
R11011498 LLM2	Holocene humans	5894.29	8635.31	821.951	-4696.55	-3855.01	4809.1	4144.76	-4.81632	0.389456	-0.0936661	0.0948894	-0.0398844	-0.0741753	-0.0336142	-0.0703486	-0.0290765	0.0738978	0.0361992	-2.44894	1.16527	-2.55518	1.81478
R16391186 LLM2	Holocene humans	4649.97	4397.15	-878.622	-4444.94	-2591.57	4467.68	2639.51	-2.45575	1.69481	-0.0506534	0.0381961	-0.0193729	-0.0505541	-0.0241595	-0.0487446	-0.0234729	0.0506195	0.0243763	-1.77952	-1.11036	-1.74095	-1.16724
R17191237 LRM2	Holocene humans	6151.15	7812.5	958.3	-5247.33	-2711.09	5317.75	2911.93	-0.526442	-0.507107	-0.0917036	0.0882361	-0.0226989	-0.0834626	-0.0372529	-0.0805544	-0.0351755	0.0835134	0.0408257	-2.46936	-1.88323	-2.52794	-2.17206
R19891382 LLM1	Holocene humans	3617.68	-2181.36	-1284.83	-3433.11	-30.195	3435.14	107.027	-1.54404	1.08397	-0.0544231	-0.0429574	0.0131429	-0.0510517	0.0183098	-0.049437	0.0197025	0.05132	-0.0199204	-1.67768	-1.08946	-1.63899	-1.138
R19891382 LLM2	Holocene humans	1515.23	2474.87	-908.776	-1597.16	-2164.14	1620.62	2241.86	-2.45863	2.11399	-0.042618	0.000518153	-0.0267925	-0.0364105	-0.0127422	-0.034436	-0.01127	0.0368736	0.0116496	-1.6426	-0.885993	-1.56713	-0.936066
R20701423 LRM2	Holocene humans	-1019.81	1095.51	-2264.98	478.109	-2167.07	-442.036	2274.81	-2.23064	2.43321	-0.00235858	0.0267285	0.0349702	-0.00970352	-0.00502968	-0.0076497	-0.00346279	0.0101902	0.00904845	-0.408284	-0.138709	-0.268269	-0.10087
R22071493 LLM2	Holocene humans	-6870.11	3460.76	-1723.92	6186.2	-2687.99	-6139.87	2745.53	-1.63463	-0.0689163	0.0115354	0.0525351	-0.00497751	0.00239362	-0.0271241	0.00461573	-0.0255836	-0.00170576	0.0299219	-2.37675	-1.7932	-2.39486	-1.93286
R25251641 LLM2	Holocene humans	-7893.27	264.911	-2615.73	7585.16	-2221.64	-7533.35	2211.97	-2.41593	-1.42365	0.0448393	-0.0292061	-0.025549	0.0450711	-0.0110681	0.0473654	-0.00985744	-0.0448019	0.0088344	-1.30397	1.71234	-1.12962	2.00403
R26021673 LLM1	Holocene humans	3874.09	-393.762	-1701.77	-3856.06	-1188.94	3853.52	1216.15	-1.96488	1.77645	-0.0437196	-0.027529	-0.0105718	-0.0433978	-0.000792942	-0.0417621	0.00025358	0.0432656	-0.00133725	-1.38652	-1.44135	-1.30356	-1.52894
SanCanziano LLM1	Holocene humans	1532.84	-216.048	-2955.38	-1627.5	-1755.26	1647.62	1833.76	-2.20571	1.05177	-0.0129518	-0.0291872	-0.0266651	-0.0162695	-0.0119474	-0.0143276	-0.0105973	0.0161861	0.00829541	-2.62746	-1.19592	-2.6624	-1.24328
SANCANZIANO LLM2	Holocene humans	-1241.19	4890.25	-2559.97	1051.12	-4381.16	-1013.43	4454.38	-4.87545	0.516956	-0.0018543	0.0533128	-0.0363721	-0.00902531	-0.0594112	-0.00660465	-0.0585947	0.00957761	0.060961	-4.54528	-0.648534	-4.84222	-0.668099
SanCanziano LRM1	Holocene humans	5181.54	848.09	-1813.83	-5241.05	-1989.88	5250.83	2022.99	-3.05708	2.25069	-0.0342427	0.00866672	-0.001389	-0.0436291	-0.0244447	-0.0418753	-0.0238219	0.0437771	0.0243056	-3.63263	-1.53688	-3.83684	-1.57747
SANCANZIANO LRM2	Holocene humans	1082.84	2368.06	-819.72	-1083.88	-2442.96	1104.56	2505.49	-3.21314	1.14802	-0.00616982	0.02702	0.0227941	-0.0106108	-0.0208755	-0.00866229	-0.0197805	0.0115325	0.0255661	-2.04213	0.951073	-2.0298	1.08447
SI12 LRM1	Holocene humans	-1196.28	-2007.11	-2711.48	1119.86	-1168.69	-1088.56	1255.41	-1.83691	0.212856	0.00300294	-0.0265997	0.0288691	-0.000418436	0.00888381	0.00157654	0.0102341	0.000658792	-0.00729879	-0.442508	0.555271	-0.2637	0.666746
UCL9 LLM2	Holocene humans	3271.49	3934.04	609.609	-2970.44	-1774.2	2996.63	1880.67	-1.6285	0.5889	-0.0144067	0.0398495	0.0150295	-0.0167938	-0.0189267	-0.0149042	-0.0179058	0.0174665	0.0236053	-1.61363	0.397311	-1.5785	0.46788
UCL9 LRM2	Holocene humans	3140.19	4244.59	222.899	-2601.15	-1998.91	2642.35	2150.9	-1.39081	-0.551338	-0.02849	0.0480771	0.0343565	-0.0274039	-0.00669688	-0.0252752	-0.00484083	0.0283092	0.0129966	-1.2182	0.79173	-1.0974	0.957753
UdP LRM1	Holocene humans	5758.13	-2699.6	-618.616	-5132.63	105.116	5140.38	13.0514	-0.885908	1.23135	-0.0233545	-0.0424894	0.0238825	-0.0246996	0.00995251	-0.0226226	0.0119342	0.0248223	-0.0104335	-1.47527	-0.726844	-1.40875	-0.749312
UDP LRM2	Holocene humans	639.806	2373.14	-196.652	-679.248	-1949.57	706.634	2052.04	-2.00833	1.84977	0.0071636	0.0517479	0.0428805	-0.00277271	-0.0131374	-0.00045037	-0.0111401	0.00382327	0.0205299	-1.47703	-0.36941	-1.39276	-0.346084
ULAC58 LLM1	Holocene humans	-1731.17	802.776	-2281.35	1687.89	-2149.2	-1667.82	2180.24	-2.97895	-0.750928	-0.00424617	0.00281224	-0.0103113	-0.00537814	-0.0180076	-0.00364659	-0.0173614	0.00529876	0.0176037	-2.77977	0.824037	-2.84328	0.873972
ULAC66 LRM1	Holocene humans	-398.465	2508.27	-1987.1	545.783	-2108.36	-496.215	2263.08	-2.74126	-1.56858	0.0412882	0.00705599	-0.0226947	0.0383713	-0.0197889	0.0405919	-0.0186159	-0.038267	0.0201218	-1.06208	1.09195	-0.816312	1.40633
ULAC151 LRM2	Holocene humans	5278.55	3206.2	3189.56	-4346.75	628.119	4370.26	-453.314	1.15224	-0.398798	-0.107541	0.0251014	-0.02706	-0.0878162	0.00099265	-0.0854972	0.00364899	0.0877686	-0.00209564	-1.08675	-0.73621	-0.781443	-0.78018
ULAC797 LRM1	Holocene humans	-2706.94	-803.973	-879.879	2918.93	-312.072	-2883.45	357.997	-0.65447	-1.76091	0.0129274	-0.0154659	0.0184494	0.0142899	0.00918346	0.0164476	0.0105576	-0.0139744	-0.00798068	-1.36974	1.91928	-1.15599	2.31466
UTP LRM2	Holocene humans	-3869.2	2249.47	-789.543	3514.76	-1978.69	-3477.37	2044.78	-2.26026	0.576664	0.0219801	0.0489247	0.00283015	0.0105085	-0.0374926	0.013026	-0.035586	-0.0100838	0.0415566	-1.74918	-0.380699	-1.65688	-0.3439
VR LLM1	Holocene humans	911.309	-334.282	-2781.22	-971.594	-2096.14	998.512	2185.67	-2.34126	1.41988	-0.00286949	-0.00947442	0.0014983	-0.012328	-0.0162456	-0.0103456	-0.0149384	0.0122251	0.0170036	-2.44996	-1.44261	-2.4767	-1.53876
VR LLM2	Holocene humans	-1471.51	3576.34	-1667.95	1096.59	-3148.31	-1062.5	3242.18	-2.33296	1.58604	0.00584597	0.0494475	0.00687968	-0.00324595	-0.0237106	-0.0010291	-0.0221051	0.00423194	0.0283811	-2.51068	-1.97016	-2.5716	-2.22001
WB M2	Holocene humans	-1174.81	358.251	-62.8266	1663.95	-751.456	-1586.36	990.387	-1.42481	-2.48019	0.0206153	-0.0152288	-0.0121528	0.0152682	-0.028199	0.0179262	-0.025791	-0.0144354	0.0280883	-3.35301	0.229289	-3.802	0.453955
Fontana Ranuccio IV M1	Middle Pleistocene Neanderthals	1119.17	-2935.68	259.497	-566.069	1988.98	559.85	-2152.86	3.01361	-0.61367	0.0219704	-0.025379	-0.00287341	0.0249632	0.019028	0.0265616	0.0175636	-0.0258874	-0.021103	2.8149	0.980467	2.71427	1.32433
Montmaurin LLM1	Middle Pleistocene Neanderthals	3350.58	1051.87	2751.7	-2476.09	1203.5	2468.1	-1372.76	2.04203	-0.912978	0.0043345	0.0237777	0.00655816	0.00816403	0.00175204	0.00981469	-5.58561e-05	-0.0085028	0.00175373	2.85651	0.503675	2.78553	0.735131
Montmaurin LRM1	Middle Pleistocene Neanderthals	647.6	327.746	3419.04	-88.6154	1882.85	84.0742	-2075.19	3.15598	-0.924246	0.0285454	0.0780841	0.03656	0.0221725	0.00915373	0.0238431	0.00359002	-0.0221254	-0.00136727	3.12535	-1.15101	3.04633	-1.1907
Montmaurin LLM2	Middle Pleistocene Neanderthals	-2261.84	2858.01	3668.74	2094.75	2200.22	-2105.74	-2447.86	5.08439	0.331177	0.0167609	0.0263838	0.0263922	0.0189659	0.0118158	0.0206321	0.00989269	-0.0188547	-0.00628817	3.24328	0.656498	3.23288	0.867006
Montmaurin LRM2	Middle Pleistocene Neanderthals	-2164.91	3895.89	3955.21	1953.52	1587.69	-1961.77	-1853.97	3.90381	0.653254	0.0220597	0.0794407	0.025082	0.016179	-0.00432985	0.0178832	-0.00946029	-0.0160036	0.0121383	2.30797	-0.753582	2.07668	-0.675432
Archi LRM1	Late Pleistocene Neanderthals	-1980.23	-1810.95	2196.43	1877.12	2699.44	-1838.48	-2933.11	4.52775	0.530494	0.0275088	-0.00782565	0.0416055	0.0245856	0.0273068	0.0261295	0.0248251	-0.0242597	-0.0237327	4.09086	-1.4462	4.2353	-1.55881
BDJ4C9 LLM1	Late Pleistocene Neanderthals	3103.92	-2046.82	3604.07	-3052.5	4468.74	3100.91	-4552.42	5.16838	1.64107	-0.0117327	-0.0322849	-0.00156225	-0.00758943	0.0330735	-0.00608007	0.032401	0.00748243	-0.0359366	3.90844	-1.33755	3.94375	-1.40744
Combe Grenal I LRM1	Late Pleistocene Neanderthals	5806.42	-2053.87	2401.35	-4992.27	3035.98	5045.88	-3208.23	2.73577	0.508739	-0.0478782	-0.025113	0.0169113	-0.0359097	0.0444723	-0.0342816	0.0433883	0.0357168	-0.0454373	3.42431	-0.670741	3.42421	-0.656852
Combe Grenal VI LLM1	Late Pleistocene Neanderthals	955.055	-3871.35	872.545	-848.123	3001.12	871.723	-3118.9	3.21481	0.57387	-0.0255531	-0.0506981	0.023602	-0.0188475	0.0445906	-0.0172969	0.0431728	0.0187309	-0.0469598	2.34699	-0.501168	2.28145	-0.457002
D1 M2	Late Pleistocene Neanderthals	-6262.9	-2011.54	2529.4	5631.38	3319.48	-5620.16	-3360.49	3.84036	0.214591	0.0167675	-0.0155011	0.00986422	0.0154595	0.025602	0.0169728	0.0250289	-0.0154647	-0.0267075	2.64524	-0.354484	2.58507	-0.287962
D6 M2	Late Pleistocene Neanderthals	827.754	1967.24	3532.84	-853.482	2010.61	883.727	-2204.96	2.89988	0.414772	-0.0303197	0.028462	0.00584827	-0.0284158	0.0191223	-0.0269592	0.0174746	0.0288779	-0.0183466	2.27217	-1.69491	2.14998	-1.79357
D9 LLM2	Late Pleistocene Neanderthals	4359.67	3039.39	4724.22	-3752.73	2389.42	3811.27	-2704.1	2.8096	-0.996257	-0.0400679	0.0291032	-0.0236524	-0.0314024	0.0104658	-0.0300384	0.00644143	0.031438	-0.0120519	1.93458	-1.36128	1.62207	-1.43059
D10 M2	Late Pleistocene Neanderthals	-853.521	-1379.74	2636.51	578.351	2947.25	-556.237	-3072.54	3.13396	0.389971	0.0309415	-0.014128	0.0160478	0.0253875	0.0215969	0.0269336	0.0211724	-0.0252566	-0.0219551	2.2387	-0.3996	2.19316	-0.357843
D77 M1	Late Pleistocene Neanderthals	57.0678	-1413.33	394.963	-124.375	1376.52	145.276	-1516.63	2.44748	-0.230219	0.0250051	-0.0166123	0.034363	0.0194488	0.0179462	0.0210129	0.0163581	-0.019206	-0.016901	1.21919	-0.0704928	0.967183	0.0866496
D79 M1	Late Pleistocene Neanderthals	1292.36	-3025.37	473.431	-972.25	1857.81	992.75	-1995.01	2.51246	0.131099	-0.0108915	-0.0391827	0.00706567	-0.00876749	0.023682	-0.00725162	0.0217552	0.00813691	-0.0258768	1.7642	-0.962177	1.59901	-0.954398
D80 M1	Late Pleistocene Neanderthals	770.234	-1778.53	3336.63	-766.961	3933.15	792.34	-4014.46	4.91938	0.555483	0.00733657	-0.010748	0.00959506	0.00489061	0.0243262	0.00640519	0.0235506	-0.0048679	-0.0250795	2.7452	-1.21479	2.69371	-1.26086
D81 M1	Late Pleistocene Neanderthals	4596.2	-1576.59	1486.09	-4274.24	2340.09	4285.97	-2361.02	2.867	1.10098	-0.0478945	-0.0242077	-0.0129778	-0.0433643	0.0144782	-0.0419638	0.0134907	0.0426631	-0.0177898	1.81758	-2.08323	1.46996	-2.29607
D86 M2	Late Pleistocene Neanderthals	-1426.6	-1274.16	4662.66	1781.37	3957.42	-1753.61	-4123.52	3.89705	-1.16559	0.0271717	0.00794143	0.021182	0.0296283	0.0346221	0.0311138	0.0326596	-0.0291034	-0.0312608	4.66348	0.221775	5.00798	0.326599
D105 M1	Late Pleistocene Neanderthals	-433.265	-797.001	3188.38	100.085	2778.32	-53.5767	-3060.88	2.23906	0.924385	-0.0114287	-0.00630502	0.020445	-0.0128032	0.0333214	-0.0112849	0.0326831	0.0131758	-0.0332542	3.96817	-1.85777	4.02155	-1.96721
D107 M2	Late Pleistocene Neanderthals	-2694.9	395.586	4049.33	2231.93	2966.15	-2204.87	-3128.44	3.45208	0.939119	-0.0361306	0.0248303	0.0445023	-0.0334452	0.0392841	-0.0318654	0.0378017	0.0336348	-0.0365211	1.85502	-1.03055	1.64131	-1.02842
Ehringsdorf I LLM1	Late Pleistocene Neanderthals	8371.26	-1455.89	2702.31	-7336.72	2468.52	7383.33	-2590.35	2.48067	0.577944	-0.044618	-0.0143861	0.0110484	-0.0383476	0.0231441	-0.0368722	0.0212719	0.0380009	-0.022848	3.54148	-1.4798	3.54843	-1.59246
Engis M1	Late Pleistocene Neanderthals	5963.33	-1016.54	480.871	-5531.84	1634.02	5545.36	-1710.79	3.16958	1.74612	-0.0356858	-0.0118733	0.0100154	-0.0323696	0.0196512	-0.0308938	0.0188014	0.0318839	-0.0210493	1.46475	-2.04148	1.23006	-2.16804
Fossellone 3A M1	Late Pleistocene Neanderthals	5367.74	-3147.96	-549.348	-4965.47	1897.16	4983.72	-1997.45	2.95442	2.19152	-0.0307837	-0.0461616	-0.0020741	-0.0239663	0.0297783	-0.0224377	0.0284092	0.0233076	-0.0334953	2.38726	-1.60755	2.2718	-1.6998
Fossellone 3D M2	Late Pleistocene Neanderthals	3040.64	-860.984	1986.35	-2849.57	2184.6	2870.85	-2301.41	1.63742	1.75665	-0.0128479	-0.00916134	-0.009267	-0.0079858	0.0162117	-0.00646089	0.0157443	0.00785714	-0.0177948	1.84728	-0.505591	1.80945	-0.477349
Gibraltar 2 M1	Late Pleistocene Neanderthals	3812.44	-2966.24	2100.24	-3497.29	3674.3	3527.08	-3703.64	4.26087	0.988089	-0.00314106	-0.0353571	0.00967553	-5.12651e-05	0.0356799	0.00144232	0.0352745	-0.000344464	-0.0381426	3.27552	-0.899716	3.26609	-0.929541
KRP52 LLM1	Late Pleistocene Neanderthals	5772.11	-2114.91	1388.22	-5630.57	2633.96	5655.66	-2656.42	3.0593	1.78706	-0.0532099	-0.013782	0.0336435	-0.0507459	0.0339723	-0.0491601	0.0337203	0.0508683	-0.0331241	2.11599	-2.09668	1.90031	-2.27249
KRP53 LRM1	Late Pleistocene Neanderthals	4148.2	-2945.32	1548.41	-3808.98	2791.76	3838.49	-2890.19	2.26146	0.982601	-0.0590847	-0.0315426	0.0381101	-0.0513519	0.048066	-0.0496358	0.0469678	0.0511301	-0.0487814	3.08669	-1.1451	3.03176	-1.18665
KRP53 LRM2	Late Pleistocene Neanderthals	-1182.5	1072.49	4828.59	995.44	3195.95	-964.291	-3375.93	3.51043	0.654404	-0.0221054	0.0181595	0.0267473	-0.019801	0.0297412	-0.0182839	0.0281257	0.0198384	-0.0285397	1.47715	-0.155904	1.17425	0.0329148
KRP54 LLM1	Late Pleistocene Neanderthals	2778.79	-1341	1698.31	-2505.15	2614.93	2528.15	-2719.04	3.84135	0.583641	-0.0423861	-0.0145548	0.0238684	-0.0360704	0.0313304	-0.0345109	0.0301736	0.0362742	-0.0304465	2.12737	-1.09856	1.94282	-1.11337
KRP54 LLM2	Late Pleistocene Neanderthals	-512.395	2235.93	5291.92	535.464	2934.67	-496.11	-3173.58	3.96444	-0.533793	0.00728553	0.0455396	0.0404989	0.00240796	0.0167788	0.00391828	0.0119643	-0.00205807	-0.0123179	1.67206	-1.56655	1.0698	-1.72076
KRP55 LLM1	Late Pleistocene Neanderthals	-953.299	-1243.95	505.018	793.07	1498.36	-770.98	-1632.29	2.59035	-0.458521	0.0128572	-0.0130761	0.035461	0.00998191	0.0246791	0.0115038	0.0232126	-0.00969902	-0.023313	1.97583	0.391443	1.71561	0.708635
KRP55 LLM2	Late Pleistocene Neanderthals	-772.888	-1535.82	3786.9	403.602	3863.94	-383.565	-3954.26	3.7626	0.529382	0.0303434	-0.00467472	0.0240547	0.0240735	0.0273409	0.0255758	0.0268677	-0.023801	-0.0261167	3.3319	-1.02347	3.32447	-1.06489
KRP57 LRM2	Late Pleistocene Neanderthals	-3680.83	-878.641	4470.41	3057.87	4007.16	-3042.83	-4126.6	4.98577	0.624358	0.0414275	0.0124676	0.0319578	0.0330007	0.0254763	0.0345364	0.0241734	-0.0324121	-0.0217301	3.62644	-0.898976	3.64681	-0.924667
KRP59d LRM2	Late Pleistocene Neanderthals	-1924.92	-1587.3	3448.53	1838.33	3802.84	-1820.53	-3909.8	4.15366	-0.756559	0.0287523	-0.00773125	0.0064053	0.0312733	0.0259882	0.0328112	0.0253069	-0.0310077	-0.025732	3.66367	0.477718	3.71249	0.580515
La Quina Q760H9	Late Pleistocene Neanderthals	-1167.34	690.276	1246.63	1421.08	1307.35	-1392.53	-1464.42	1.54734	-1.38991	0.0191048	0.000431003	-0.0206466	0.0213161	0.00577225	0.0229619	0.00397367	-0.0212104	-0.00700183	1.73316	0.311727	1.56532	0.503676
Le Moustier LLM1	Late Pleistocene Neanderthals	4048.23	-2514.72	1040.66	-3718.24	2380.85	3751	-2535.45	3.79169	1.71675	-0.0171514	-0.0218735	0.0267175	-0.0170329	0.0224502	-0.0155271	0.0207064	0.0168664	-0.0223318	2.13274	-2.02914	1.8668	-2.22906
Le Moustier LLM2	Late Pleistocene Neanderthals	2925.52	-1883.03	2520.89	-2635.12	3124.71	2657.55	-3183.57	3.65357	0.720078	0.012691	-0.0193513	0.0144468	0.0130067	0.0223781	0.0145471	0.0221889	-0.0130505	-0.0223955	1.90316	-0.126036	1.8796	-0.0758572
Molare 1 LRM1	Late Pleistocene Neanderthals	-3539.07	-3203.01	2466.5	3760.25	2913.02	-3721.72	-3132.15	2.86588	-2.46111	0.0533144	-0.00793632	0.0303174	0.0518401	0.0204303	0.0534962	0.0175534	-0.0521734	-0.0182993	3.39582	1.00306	3.40429	1.57684
Roc de Marsal LRM1	Late Pleistocene Neanderthals	3527.78	-5521.22	532.539	-2897.11	3070.61	2939.58	-3254.79	2.47868	0.25651	-0.0235874	-0.0685727	0.0147479	-0.0168504	0.0398802	-0.0153218	0.0372516	0.0161801	-0.0430875	2.50198	-0.293436	2.42619	-0.209703
Regourdou LLM2	Late Pleistocene Neanderthals	-3711.07	-266.926	1487.72	3396.54	1997.73	-3386.85	-2158.52	2.55261	0.118348	0.0558	-0.00952124	-0.0314116	0.0542808	0.00887702	0.0560533	0.00667212	-0.0542887	-0.0115075	2.7685	-0.661835	2.63417	-0.576109
S5 LLM1	Late Pleistocene Neanderthals	2288.28	-3593.01	1072.3	-2146.71	2930.33	2133.63	-3093.1	4.9602	1.939	-0.0116761	-0.0411666	0.0557613	-0.00959641	0.0573728	-0.00806556	0.0549885	0.00904724	-0.0561195	4.73807	-2.35894	5.04254	-2.51528
S36 LRM2	Late Pleistocene Neanderthals	-2078.38	-393.327	2841.61	1769.85	2716.61	-1773.28	-2844.26	2.83836	1.04021	-0.0181249	-0.029682	0.0298788	-0.0116503	0.051261	-0.0100987	0.0506112	0.0112711	-0.0511524	4.39283	-1.41959	4.49516	-1.49625
S49 LRM1	Late Pleistocene Neanderthals	2721.98	-4545.07	1325.54	-2580.03	3425.52	2567.55	-3624.05	4.33644	1.93729	0.0118265	0.0207227	-0.00271955	0.0125229	0.020946	0.0140629	0.0190065	-0.0129768	-0.0210525	3.09232	-0.985964	3.03595	-0.998717
S14-7 M1	Late Pleistocene Neanderthals	705.763	-2848.69	1648.62	-654.154	2925.27	670.626	-3000.55	3.84494	1.01573	0.00374155	-0.0593694	0.0408812	0.00296205	0.0512734	0.00440219	0.0486058	-0.00306254	-0.0510281	4.16599	-1.9608	4.30042	-2.12186
Scladina 4A1 LRM1	Late Pleistocene Neanderthals	5216.75	-3108.91	2111.91	-4836.34	3706.25	4880.68	-3763.47	5.22662	1.78325	-0.0282085	-0.0186772	0.0267657	-0.0236445	0.0416493	-0.0220571	0.0406223	0.0229632	-0.041758	3.74866	-2.39424	3.783	-2.60027
Scladina 4A1 LRM2	Late Pleistocene Neanderthals	-744.529	-248.198	3678.3	1012.61	3470.82	-983.34	-3626.62	5.84035	-0.380144	0.0291697	0.00328869	0.00738911	0.0319706	0.0336543	0.0334493	0.0326311	-0.0323875	-0.0331027	3.90682	-0.558358	3.98043	-0.543105
SD540 LLM2	Late Pleistocene Neanderthals	-1441.62	-1985.43	3108.18	1208.1	3659.65	-1187.44	-3767.56	3.91469	0.501952	0.0320662	-0.0217137	0.00028259	0.0281824	0.0154874	0.029775	0.0145528	-0.0280177	-0.016596	1.67091	-0.974172	1.53178	-0.971525
SD755 LRM2	Late Pleistocene Neanderthals	-1570.96	-152.093	3507.15	1874.17	3017.13	-1844	-3198.08	3.3607	-1.0926	0.0327097	-0.00593134	-0.00201075	0.0352255	0.0233136	0.0367914	0.0212757	-0.034811	-0.0224961	3.91985	0.272033	4.01569	0.380059
SD780 LLM1	Late Pleistocene Neanderthals	2102.67	-2650.31	483.562	-1700.93	1871.87	1719.23	-1995.19	2.72583	0.361789	-0.0152527	-0.0127433	0.00273195	-0.0109478	0.0290112	-0.00942696	0.0275162	0.0102025	-0.0307826	4.28297	-1.78671	4.47805	-1.94919
SR756 LRM1	Late Pleistocene Neanderthals	2781.01	-2903.49	1955.2	-2487.39	3228.34	2522.38	-3362.97	4.05707	0.624659	0.00522412	-0.026238	0.0212243	0.00473779	0.0269097	0.0062578	0.0258753	-0.00487382	-0.0275162	2.94691	-1.40692	2.859	-1.49219
VI1139 LRM1	Late Pleistocene Neanderthals	4132.64	-2157.04	-531.685	-3995.99	1821.28	4010.61	-1914.69	3.56074	2.12067	-0.0547552	-0.0374263	-0.0258676	-0.0473732	0.0304755	-0.0458806	0.0270468	0.0466328	-0.035912	5.19133	-2.81428	5.9563	-3.09339
